# Supplementary material for: The Evolution of Randomized Clinical Trial Designs to Assess Therapeutics in Alzheimer Disease
Source: JAMA Netw Open. 2025 Aug 29;8(8):e2529665. doi: 10.1001/jamanetworkopen.2025.29665 (PMC12397894; doi:10.1001/jamanetworkopen.2025.29665)
Supplement: Supplement 2. — eTable. Included RCTs [file jamanetwopen-e2529665-s002.xlsx]

## Sheet: Data
Authors	Title	Publication Year	Publication Year category	DOI	Journal	Phase code	Industry Funding category	Number randomized	ADAS	Safety	Biomarker	Psychiatric scale	Other cognitive	Others	TargetEng	Type of target	Sample Enrichment with Biomarkers	MMSE Min	MMSE max	Disease-Modifying vs. Symptomatic	Race reported	RaceDom	Race_dominant	Sex	Sex proportion	Pre-registration	Data Publicly Available?	Trial length in weeks
Marcusson J; Rother M; Kittner B; RÃ¶ssner M; Smith RJ; Babic T; Folnegovic-Smalc V; MÃ¶ller HJ; Labs KH	A 12-month, randomized, placebo-controlled trial of propentofylline (HWA 285) in patients with dementia according to DSM III-R. The European Propentofylline Study Group.	1997	2	10.1159/000106650	Dement Geriatr Cogn Disord	3	not reported	260						1	0	Other	0	15	25	disease-modifying	0			0		0	0	52
Filip V; KolibÃ¡s E	Selegiline in the treatment of Alzheimer's disease: a long-term randomized placebo-controlled trial. Czech and Slovak Senile Dementia of Alzheimer Type Study Group.	1999	3	N/A	J Psychiatry Neurosci	3	not reported	173					1		1	Other neurotransmitter	0	10	24	disease-modifying	0			1	71	0	0	24
Ritchie CW; Bush AI; Mackinnon A; Macfarlane S; Mastwyk M; MacGregor L; Kiers L; Cherny R; Li QX; Tammer A; Carrington D; Mavros C; Volitakis I; Xilinas M; Ames D; Davis S; Beyreuther K; Tanzi RE; Masters CL	Metal-protein attenuation with iodochlorhydroxyquin (clioquinol) targeting Abeta amyloid deposition and toxicity in Alzheimer disease: a pilot phase 2 clinical trial.	2003	4	10.1001/archneur.60.12.1685	Arch Neurol	2	not-for-profit	36	1						1	Amyloid	0	10	24	disease-modifying	0			1	53	1	0	36
Aisen PS; Saumier D; Briand R; Laurin J; Gervais F; Tremblay P; Garceau D	A Phase II study targeting amyloid-beta with 3APS in mild-to-moderate Alzheimer disease.	2006	5	10.1212/01.wnl.0000244346.08950.64	Neurology	3	industry	58			1				0	Amyloid	0	13	25	disease-modifying	0			0		0	0	13
Wilcock, G.K.; Black, S.E.; Hendrix, S.B.; Zavitz, K.H.; Swabb, E.A.; Laughlin, M.A.	Efficacy and safety of tarenflurbil in mild to moderate Alzheimer's disease: a randomised phase II trial	2008	6	10.1016/S1474-4422(08)70090-5	The Lancet Neurology	2	industry	210	1						0	Amyloid	0	15	26	disease-modifying	1	96	white	1	53	1	0	52
Salloway S; Sperling R; Gilman S; Fox NC; Blennow K; Raskind M; Sabbagh M; Honig LS; Doody R; van Dyck CH; Mulnard R; Barakos J; Gregg KM; Liu E; Lieberburg I; Schenk D; Black R; Grundman M	A phase 2 multiple ascending dose trial of bapineuzumab in mild to moderate Alzheimer disease.	2009	6	10.1212/WNL.0b013e3181c67808	Neurology	2	industry	234	1					1	1	Amyloid	0	16	26	disease-modifying	1	96	white	1	55	1	0	78
Fleisher AS; Raman R; Siemers ER; Becerra L; Clark CM; Dean RA; Farlow MR; Galvin JE; Peskind ER; Quinn JF; Sherzai A; Sowell BB; Aisen PS; Thal LJ	Phase 2 safety trial targeting amyloid beta production with a gamma-secretase inhibitor in Alzheimer disease.	2008	6	10.1001/archneur.65.8.1031	Arch Neurol	2	industry	51			1				1	Amyloid	0			disease-modifying	1	98	white	1	49	1	0	26
Lannfelt L; Blennow K; Zetterberg H; Batsman S; Ames D; Harrison J; Masters CL; Targum S; Bush AI; Murdoch R; Wilson J; Ritchie CW	Safety, efficacy, and biomarker findings of PBT2 in targeting Abeta as a modifying therapy for Alzheimer's disease: a phase IIa, double-blind, randomised, placebo-controlled trial.	2008	6	10.1016/S1474-4422(08)70167-4	Lancet Neurol	2	industry	78		1					1	Amyloid	0	20	26	disease-modifying	1	100	white	1	50	1	0	12
Green RC; Schneider LS; Amato DA; Beelen AP; Wilcock G; Swabb EA; Zavitz KH	Effect of tarenflurbil on cognitive decline and activities of daily living in patients with mild Alzheimer disease: a randomized controlled trial.	2009	6	10.1001/jama.2009.1866	JAMA	3	industry	1046	1					1	0	Amyloid	0	15	26	disease-modifying	1	94	white	1	51	1	0	78
Hampel H; Ewers M; BÃ¼rger K; Annas P; MÃ¶rtberg A; Bogstedt A; FrÃ¶lich L; SchrÃ¶der J; SchÃ¶nknecht P; Riepe MW; Kraft I; Gasser T; Leyhe T; MÃ¶ller HJ; Kurz A; Basun H	Lithium trial in Alzheimer's disease: a randomized, single-blind, placebo-controlled, multicenter 10-week study.	2009	6		J Clin Psychiatry		industry	71			1				1	Tau	0	21	26	disease-modifying	1	100	Caucasian	1	55	1	0	10
GÃ³mez-Isla T; Blesa R; Boada M; ClarimÃ³n J; Del Ser T; Domenech G; Ferro JM; GÃ³mez-AnsÃ³n B; Manubens JM; MartÃ­nez-Lage JM; MuÃ±oz D; PeÃ±a-Casanova J; Torres F	A randomized, double-blind, placebo controlled-trial of triflusal in mild cognitive impairment: the TRIMCI study.	2008	6	10.1097/WAD.0b013e3181611024	Alzheimer Dis Assoc Disord		industry	257	1						0	Amyloid	0	24	30	disease-modifying	0			1	66	0	0	78
Farlow M; Arnold SE; van Dyck CH; Aisen PS; Snider BJ; Porsteinsson AP; Friedrich S; Dean RA; Gonzales C; Sethuraman G; DeMattos RB; Mohs R; Paul SM; Siemers ER	Safety and biomarker effects of solanezumab in patients with Alzheimer's disease.	2012	7	10.1016/j.jalz.2011.09.224	Alzheimers Dement	2	industry	51		1					1	Amyloid	0	15	26	disease-modifying	1	96	white	1	54	1	0	52
Salloway S; Sperling R; Keren R; Porsteinsson AP; van Dyck CH; Tariot PN; Gilman S; Arnold D; Abushakra S; Hernandez C; Crans G; Liang E; Quinn G; Bairu M; Pastrak A; Cedarbaum JM	A phase 2 randomized trial of ELND005, scyllo-inositol, in mild to moderate Alzheimer disease.	2011	7	10.1212/WNL.0b013e3182309fa5	Neurology	2	industry	353					1	1	1	Amyloid	0	16	26	disease-modifying	1	97	white	1	56	1	0	78
Rinne, J.O.; Brooks, D.J.; Rossor, M.N.; Fox, N.C.; Bullock, R.; Klunk, W.E.; Mathis, C.A.; Blennow, K.; Barakos, J.; Okello, A.A.; de LIano, S.R.M.; Liu, E.; Koller, M.; Gregg, K.M.; Schenk, D.; Black, R.; Grundman, M.	11C-PiB PET assessment of change in fibrillar amyloid-Î² load in patients with Alzheimer's disease treated with bapineuzumab: a phase 2, double-blind, placebo-controlled, ascending-dose study	2010	7	10.1016/S1474-4422(10)70043-0	The Lancet Neurology	2	industry	28			1				1	Amyloid	1	18	26	disease-modifying	1	100	white	1	46	1	0	78
Akhondzadeh S; Shafiee Sabet M; Harirchian MH; Togha M; Cheraghmakani H; Razeghi S; Hejazi SS; Yousefi MH; Alimardani R; Jamshidi A; Rezazadeh SA; Yousefi A; Zare F; Moradi A; Vossoughi A	A 22-week, multicenter, randomized, double-blind controlled trial of Crocus sativus in the treatment of mild-to-moderate Alzheimer's disease.	2010	7	10.1007/s00213-009-1706-1	Psychopharmacology	2	industry	54					1		0	Amyloid	0	15	26	disease-modifying	0			1	46	1	0	22
Blennow K; Zetterberg H; Rinne JO; Salloway S; Wei J; Black R; Grundman M; Liu E	Effect of immunotherapy with bapineuzumab on cerebrospinal fluid biomarker levels in patients with mild to moderate Alzheimer disease.	2012	7	10.1001/archneurol.2012.90	Arch Neurol	2	industry	262			1				1	Amyloid	0	16	26	disease-modifying	0			1	46	1	0	52
Coric V; van Dyck CH; Salloway S; Andreasen N; Brody M; Richter RW; Soininen H; Thein S; Shiovitz T; Pilcher G; Colby S; Rollin L; Dockens R; Pachai C; Portelius E; Andreasson U; Blennow K; Soares H; Albright C; Feldman HH; Berman RM	Safety and tolerability of the Î³-secretase inhibitor avagacestat in a phase 2 study of mild to moderate Alzheimer disease.	2012	7	10.1001/archneurol.2012.2194	Arch Neurol	2	industry	209		1					1	Amyloid	0	16	26	disease-modifying	0			1	48	1	0	24
Piette, F; Belmin, J; Vincent, H; Schmidt, N; Pariel, S; Verny, M; Marquis, C; Mely, J; Hugonot-Diener, L; Kinet, JP; Dubreuil, P; Moussy, A; Hermine, O	Masitinib as an adjunct therapy for mild-to-moderate Alzheimer's disease: a randomised, placebo-controlled phase 2 trial	2011	7	10.1186/alzrt75	ALZHEIMERS RESEARCH & THERAPY	2	industry	34	1						0	Other	0	12	26	disease-modifying	0			1	62	1	0	24
Aisen, P; Gauthier, S; Ferris, S; Garceau, D; Saumier, D; Duong, A; Sampalis, J	A Phase III, Placebo-Controlled, Double-Blind, Randomized Trial of Tramiprosate in the Clinical Management of Patients with Mild-to-Moderate Alzheimer's Disease (the Alphase Study)	2011	7		Archives of medical science	3	industry	1052	1				1		0	Amyloid	0	16	26	disease-modifying	0			0		0	0	78
Wischik CM; Staff RT; Wischik DJ; Bentham P; Murray AD; Storey JM; Kook KA; Harrington CR	Tau aggregation inhibitor therapy: an exploratory phase 2 study in mild or moderate Alzheimer's disease.	2015	8	10.3233/JAD-142874	J Alzheimers Dis	2	industry	323	1						1	Tau	0	10	26	disease-modifying	1	93	Caucasian	1	54	1	0	29
Burstein AH; Grimes I; Galasko DR; Aisen PS; Sabbagh M; Mjalli AM	Effect of TTP488 in patients with mild to moderate Alzheimer's disease.	2014	8	10.1186/1471-2377-14-12	BMC Neurol	2	industry	399	1						0	Amyloid	0	14	26	disease-modifying	1	93	white	1	57	1	0	156
Dodel	Intravenous immunoglobulin for treatment of mild-to- moderate Alzheimer’s disease: a phase 2, randomised, double-blind, placebo-controlled, dose-fi nding trial	2013	8		Lancet Neurology	2	industry	53			1				1	Amyloid	0	16	26	disease-modifying	1	94	White	1	44	1	0	24
Farlow, M.R.; Andreasen, N.; Riviere, M.-E.; Vostiar, I.; Vitaliti, A.; Sovago, J.; Caputo, A.; Winblad, B.; Graf, A.	Long-term treatment with active AÎ² immunotherapy with CAD106 in mild Alzheimer's disease	2015	8	10.1186/s13195-015-0108-3	Alzheimer's Research and Therapy	2	industry	58		1					1	Amyloid	0	20	26	disease-modifying	1	97	Caucasian	1	40	1	0	120
Lovestone S; Boada M; Dubois B; HÃ¼ll M; Rinne JO; Huppertz HJ; Calero M; AndrÃ©s MV; GÃ³mez-Carrillo B; LeÃ³n T; del Ser T	A phase II trial of tideglusib in Alzheimer's disease.	2015	8	10.3233/JAD-141959	J Alzheimers Dis	2	industry	306	1						0	Amyloid	0	14	26	disease-modifying	1	98	Caucasian	1	56	1	0	26
Ross J; Sharma S; Winston J; Nunez M; Bottini G; Franceschi M; Scarpini E; Frigerio E; Fiorentini F; Fernandez M; Sivilia S; Giardino L; Calza L; Norris D; Cicirello H; Casula D; Imbimbo BP	CHF5074 reduces biomarkers of neuroinflammation in patients with mild cognitive impairment: a 12-week, double-blind, placebo-controlled study.	2013	8	10.2174/13892037113149990144	Curr Alzheimer Res	2	industry	96		1					1	Other	0			disease-modifying	0			1	42	0	0	12
Coric V; Salloway S; van Dyck CH; Dubois B; Andreasen N; Brody M; Curtis C; Soininen H; Thein S; Shiovitz T; Pilcher G; Ferris S; Colby S; Kerselaers W; Dockens R; Soares H; Kaplita S; Luo F; Pachai C; Bracoud L; Mintun M; Grill JD; Marek K; Seibyl J; Cedarbaum JM; Albright C; Feldman HH; Berman RM	Targeting Prodromal Alzheimer Disease With Avagacestat: A Randomized Clinical Trial.	2015	8	10.1001/jamaneurol.2015.0607	JAMA Neurol	2	industry	263		1					1	Amyloid	1	25	30	disease-modifying	0			1	43	1	0	104
Galasko D; Bell J; Mancuso JY; Kupiec JW; Sabbagh MN; van Dyck C; Thomas RG; Aisen PS	Clinical trial of an inhibitor of RAGE-AÎ² interactions in Alzheimer disease.	2014	8	10.1212/WNL.0000000000000364	Neurology	2	industry	399	1						1	Amyloid	0	14	26	disease-modifying	0			1	57	1	0	78
Doody	Phase 3 Trials of Solanezumab for Mild-to-Moderate Alzheimer's Disease	2014	8		New England Journal of Medicine	3	industry	1040	1					1	1	Amyloid	0	16	26	disease-modifying	1	77	White	1	55	1	0	78
Doody	Phase 3 Trials of Solanezumab for Mild-to-Moderate Alzheimer's Disease	2014	8		New England Journal of Medicine	3	industry	1012	1					1	1	Amyloid	0	16	26	disease-modifying	1	84	White	1	58	1	0	78
Salloway S; Sperling R; Fox NC; Blennow K; Klunk W; Raskind M; Sabbagh M; Honig LS; Porsteinsson AP; Ferris S; Reichert M; Ketter N; Nejadnik B; Guenzler V; Miloslavsky M; Wang D; Lu Y; Lull J; Tudor IC; Liu E; Grundman M; Yuen E; Black R; Brashear HR	Two phase 3 trials of bapineuzumab in mild-to-moderate Alzheimer's disease.	2014	8	10.1056/NEJMoa1304839	N Engl J Med	3	industry	1331	1					1	1	Amyloid	1	16	26	disease-modifying	1	95	White	1	53	1	0	78
Salloway S; Sperling R; Fox NC; Blennow K; Klunk W; Raskind M; Sabbagh M; Honig LS; Porsteinsson AP; Ferris S; Reichert M; Ketter N; Nejadnik B; Guenzler V; Miloslavsky M; Wang D; Lu Y; Lull J; Tudor IC; Liu E; Grundman M; Yuen E; Black R; Brashear HR	Two phase 3 trials of bapineuzumab in mild-to-moderate Alzheimer's disease.	2014	8	10.1056/NEJMoa1304839	N Engl J Med	3	industry	1121	1					1	1	Amyloid	1	16	26	disease-modifying	1	96	White	1	55	1	0	78
Remington R; Bechtel C; Larsen D; Samar A; Doshanjh L; Fishman P; Luo Y; Smyers K; Page R; Morrell C; Shea TB	A Phase II Randomized Clinical Trial of a Nutritional Formulation for Cognition and Mood in Alzheimer's Disease.	2015	8	10.3233/JAD-142499	J Alzheimers Dis	2	not-for-profit	143					1	1	0	Other	0			disease-modifying	0			0		1	0	13
Doody, R.S.; Raman, R.; Farlow, M.; Iwatsubo, T.; Vellas, B.; Joffe, S.; Kieburtz, K.; He, F.; Sun, X.; Thomas, R.G.; Aisen, P.S.; Siemers, E.; Sethuraman, G.; Mohs, R.	A phase 3 trial of semagacestat for treatment of Alzheimer's disease	2013	8	10.1056/NEJMoa1210951	New England Journal of Medicine	3	not-for-profit	1537	1						1	Amyloid	0	16	26	disease-modifying	0			1	53	1	0	76
Pasquier F; Sadowsky C; Holstein A; Leterme Gle P; Peng Y; Jackson N; Fox NC; Ketter N; Liu E; Ryan JM	Two Phase 2 Multiple Ascending-Dose Studies of Vanutide Cridificar (ACC-001) and QS-21 Adjuvant in Mild-to-Moderate Alzheimer's Disease.	2016	9	10.3233/JAD-150376	J Alzheimers Dis	2	industry	245		1					1	Amyloid	1	16	26	disease-modifying	1	96	White	1	57	1	0	52
Brody M; Liu E; Di J; Lu M; Margolin RA; Werth JL; Booth K; Shadman A; Brashear HR; Novak G	A Phase II, Randomized, Double-Blind, Placebo-Controlled Study of Safety, Pharmacokinetics, and Biomarker Results of Subcutaneous Bapineuzumab in Patients with mild to moderate Alzheimer's disease.	2016	9	10.3233/JAD-160369	J Alzheimers Dis	2	industry	146			1				1	Amyloid	1	18	26	disease-modifying	1	97	White (includes 14% latino)	1	58	1	0	52
Vandenberghe, R.; Riviere, M.-E.; Caputo, A.; Sovago, J.; Maguire, R.P.; Farlow, M.; Marotta, G.; Sanchez-Valle, R.; Scheltens, P.; Ryan, J.M.; Graf, A.	Active AÎ² immunotherapy CAD106 in Alzheimer's disease: A phase 2b study	2017	9	10.1016/j.trci.2016.12.003	Alzheimer's and Dementia: Translational Research and Clinical Interventions	2	industry	121		1					1	Amyloid	0	20	26	disease-modifying	1	98	Caucasian	1	53	1	0	84
Malpas CB; Vivash L; Genc S; Saling MM; Desmond P; Steward C; Hicks RJ; Callahan J; Brodtmann A; Collins S; Macfarlane S; Corcoran NM; Hovens CM; Velakoulis D; O'Brien TJ	A Phase IIa Randomized Control Trial ofÂ VEL015 (Sodium Selenate) inÂ Mild-Moderate Alzheimer's Disease.	2016	9	10.3233/JAD-160544	J Alzheimers Dis	2	industry	40		1					1	Tau	0	14	26	disease-modifying	0			1	43	0	0	24
Cummings JL; Cohen S; van Dyck CH; Brody M; Curtis C; Cho W; Ward M; Friesenhahn M; Rabe C; Brunstein F; Quartino A; Honigberg LA; Fuji RN; Clayton D; Mortensen D; Ho C; Paul R	ABBY: A phase 2 randomized trial of crenezumab in mild to moderate Alzheimer disease.	2018	9	10.1212/WNL.0000000000005550	Neurology	2	industry	433	1				1		1	Amyloid	0	18	26	disease-modifying	0			1	52	1	1	73
Scheltens P; Hallikainen M; Grimmer T; Duning T; Gouw AA; Teunissen CE; Wink AM; Maruff P; Harrison J; van Baal CM; Bruins S; Lues I; Prins ND	Safety, tolerability and efficacy of the glutaminyl cyclase inhibitor PQ912 in Alzheimer's disease: results of a randomized, double-blind, placebo-controlled phase 2a study.	2018	9	10.1186/s13195-018-0431-6	Alzheimers Res Ther	2	industry	120		1					1	Amyloid	1	21	30	disease-modifying	0			1	53	1	0	12
Salloway S; Honigberg LA; Cho W; Ward M; Friesenhahn M; Brunstein F; Quartino A; Clayton D; Mortensen D; Bittner T; Ho C; Rabe C; Schauer SP; Wildsmith KR; Fuji RN; Suliman S; Reiman EM; Chen K; Paul R	Amyloid positron emission tomography and cerebrospinal fluid results from a crenezumab anti-amyloid-beta antibody double-blind, placebo-controlled, randomized phase II study in mild-to-moderate Alzheimer's disease (BLAZE).	2018	9	10.1186/s13195-018-0424-5	Alzheimers Res Ther	2	industry	91			1				1	Amyloid	1	18	26	disease-modifying	0			1	56	1	1	69
Boada, M.; Anaya, F.; Ortiz, P.; OlazarÃ¡n, J.; Shua-Haim, J.R.; Obisesan, T.O.; HernÃ¡ndez, I.; MuÃ±oz, J.; Buendia, M.; Alegret, M.; Lafuente, A.; TÃ¡rraga, L.; NÃºÃ±ez, L.; Torresh, M.; Ramon Grifols, J.; Ferrer, I.; Lopez, O.L.; PÃ¡ezh, A.	Efficacy and safety of plasma exchange with 5% albumin to modify cerebrospinal fluid and plasma amyloid-Î² concentrations and cognition outcomes in Alzheimer's disease patients: A multicenter, randomized, controlled clinical trial	2017	9	10.3233/JAD-160565	Journal of Alzheimer's Disease	2	industry	42			1				1	Amyloid	0	18	26	disease-modifying	0			1	77	1	0	44
Egan MF; Kost J; Tariot PN; Aisen PS; Cummings JL; Vellas B; Sur C; Mukai Y; Voss T; Furtek C; Mahoney E; Harper Mozley L; Vandenberghe R; Mo Y; Michelson D	Randomized Trial of Verubecestat for Mild-to-Moderate Alzheimer's Disease.	2018	9	10.1056/NEJMoa1706441	N Engl J Med	3	industry	2211	1					1	1	Amyloid	0	21	26	disease-modifying	1	80	White	1	55	1	0	78
Vandenberghe R; Rinne JO; Boada M; Katayama S; Scheltens P; Vellas B; Tuchman M; Gass A; Fiebach JB; Hill D; Lobello K; Li D; McRae T; Lucas P; Evans I; Booth K; Luscan G; Wyman BT; Hua L; Yang L; Brashear HR; Black RS	Bapineuzumab for mild to moderate Alzheimer's disease in two global, randomized, phase 3 trials.	2016	9	10.1186/s13195-016-0189-7	Alzheimers Res Ther	3	industry	329	1					1	1	Amyloid	1	16	26	disease-modifying	1	80	White	1	57	1	0	82
Vandenberghe R; Rinne JO; Boada M; Katayama S; Scheltens P; Vellas B; Tuchman M; Gass A; Fiebach JB; Hill D; Lobello K; Li D; McRae T; Lucas P; Evans I; Booth K; Luscan G; Wyman BT; Hua L; Yang L; Brashear HR; Black RS	Bapineuzumab for mild to moderate Alzheimer's disease in two global, randomized, phase 3 trials.	2016	9	10.1186/s13195-016-0189-7	Alzheimers Res Ther	3	industry	683	1					1	1	Amyloid	1	16	26	disease-modifying	1	81	White	1	63	1	0	82
Gauthier	Efficacy and safety of tau-aggregation inhibitor therapy in patients with mild or moderate Alzheimer’s disease: a randomised, controlled, double-blind, parallel-arm, phase 3 trial	2016	9		The Lancet	3	industry	891	1					1	1	Tau	0	14	26	disease-modifying	1	86	White	1	62	1	0	65
Honig LS; Vellas B; Woodward M; Boada M; Bullock R; Borrie M; Hager K; Andreasen N; Scarpini E; Liu-Seifert H; Case M; Dean RA; Hake A; Sundell K; Poole Hoffmann V; Carlson C; Khanna R; Mintun M; DeMattos R; Selzler KJ; Siemers E	Trial of Solanezumab for Mild Dementia Due to Alzheimer's Disease.	2018	9	10.1056/NEJMoa1705971	N Engl J Med	3	industry	2129	1						1	Amyloid	1	20	26	disease-modifying	1	91	White	1	58	1	0	76
Relkin NR; Thomas RG; Rissman RA; Brewer JB; Rafii MS; van Dyck CH; Jack CR; Sano M; Knopman DS; Raman R; Szabo P; Gelmont DM; Fritsch S; Aisen PS	A phase 3 trial of IV immunoglobulin for Alzheimer disease.	2017	9	10.1212/WNL.0000000000003904	Neurology	3	industry	390	1					1	1	Amyloid	1	16	24	disease-modifying	1	98	White	1	55	1	0	78
Ostrowitzki S; Lasser RA; Dorflinger E; Scheltens P; Barkhof F; Nikolcheva T; Ashford E; Retout S; Hofmann C; Delmar P; Klein G; Andjelkovic M; Dubois B; Boada M; Blennow K; Santarelli L; Fontoura P	A phase III randomized trial of gantenerumab in prodromal Alzheimer's disease.	2017	9	10.1186/s13195-017-0318-y	Alzheimers Res Ther	3	industry	797					1		1	Amyloid	1	25	30	disease-modifying	0			0		1	0	104
Decourt B; Drumm-Gurnee D; Wilson J; Jacobson S; Belden C; Sirrel S; Ahmadi M; Shill H; Powell J; Walker A; Gonzales A; Macias M; Sabbagh MN	Poor Safety and Tolerability Hamper Reaching a Potentially Therapeutic Dose in the Use of Thalidomide for Alzheimer's Disease: Results from a Double-Blind, Placebo-Controlled Trial.	2017	9	10.2174/1567205014666170117141330	Curr Alzheimer Res	2	not-for-profit	25		1					0	Other	0	12	26	disease-modifying	0			0		1	0	24
Lawlor B; Segurado R; Kennelly S; Olde Rikkert MGM; Howard R; Pasquier F; BÃ¶rjesson-Hanson A; Tsolaki M; Lucca U; Molloy DW; Coen R; Riepe MW; KÃ¡lmÃ¡n J; Kenny RA; Cregg F; O'Dwyer S; Walsh C; Adams J; Banzi R; Breuilh L; Daly L; Hendrix S; Aisen P; Gaynor S; Sheikhi A; Taekema DG; Verhey FR; Nemni R; Nobili F; Franceschi M; Frisoni G; Zanetti O; Konsta A; Anastasios O; Nenopoulou S; Tsolaki-Ta…	Nilvadipine in mild to moderate Alzheimer disease: A randomised controlled trial.	2018	9	10.1371/journal.pmed.1002660	PLoS Med	3	not-for-profit	511	1				1		0	Amyloid	0	12	26	disease-modifying	1	97	White	1	62	1	0	78
Moussa, C	Nilotinib Effects on Safety, Tolerability, and Biomarkers in Alzheimer's Disease	2020	10	DOI: 10.1002/ana.25775	ANNALS OF NEUROLOGY	2	industry	37		1					1	Other	1	14	24	disease-modifying	1	89	White	1	73	1	1	52
Chamberlain S; Gabriel H; Strittmatter W; Didsbury J	An Exploratory Phase IIa Study of the PPAR delta/gamma Agonist T3D-959 Assessing Metabolic and Cognitive Function in Subjects with Mild to Moderate Alzheimer's Disease.	2020	10	10.3233/JAD-190864	J Alzheimers Dis	2	industry	36			1				1	Other	0	14	26	disease-modifying	1	92	White	1	56	1	0	14
Farlow MR; Thompson RE; Wei LJ; Tuchman AJ; Grenier E; Crockford D; Wilke S; Benison J; Alkon DL	A Randomized, Double-Blind, Placebo-Controlled, Phase II Study Assessing Safety, Tolerability, and Efficacy of Bryostatin in the Treatment of Moderately Severe to Severe Alzheimer's Disease.	2019	10	10.3233/JAD-180759	J Alzheimers Dis	2	industry	147		1					0	Other	0	4	15	disease-modifying	1	94	White	1	50	0	0	12
Mintun, M.A.; Lo, A.C.; Evans, C.D.; Wessels, A.M.; Ardayfio, P.A.; Andersen, S.W.; Shcherbinin, S.; Sparks, J.; Sims, J.R.; Brys, M.; Apostolova, L.G.; Salloway, S.P.; Skovronsky, D.M.	Donanemab in early Alzheimerâ€™s disease	2021	10	10.1056/NEJMoa2100708	New England Journal of Medicine	2	industry	272	1					1	1	Amyloid	1	20	28	disease-modifying	1	95	White	1	53	1	0	76
Novak G; Streffer JR; Timmers M; Henley D; Brashear HR; Bogert J; Russu A; Janssens L; Tesseur I; Tritsmans L; Van Nueten L; Engelborghs S	Long-term safety and tolerability of atabecestat (JNJ-54861911), an oral BACE1 inhibitor, in early Alzheimer's disease spectrum patients: a randomized, double-blind, placebo-controlled study and a two-period extension study.	2020	10	10.1186/s13195-020-00614-5	Alzheimers Res Ther	2	industry	114		1					1	Amyloid	1			disease-modifying	1	97	White	1	53	1	0	52
Gibson GE; Luchsinger JA; Cirio R; Chen H; Franchino-Elder J; Hirsch JA; Bettendorff L; Chen Z; Flowers SA; Gerber LM; Grandville T; Schupf N; Xu H; Stern Y; Habeck C; Jordan B; Fonzetti P	Benfotiamine and Cognitive Decline in Alzheimer's Disease: Results of a Randomized Placebo-Controlled Phase IIa Clinical Trial.	2020	10	10.3233/JAD-200896	J Alzheimers Dis	2	industry	70	1						1	Other	1	22	30	disease-modifying	1	97	White	1	59	1	0	52
Wang T; Kuang W; Chen W; Xu W; Zhang L; Li Y; Li H; Peng Y; Chen Y; Wang B; Xiao J; Yan C; Du Y; Tang M; He Z; Chen H; Li W; Lin H; Shi S; Bi J; Zhou H; Cheng Y; Gao X; Guan Y; Huang Q; Chen K; Xin X; Ding J; Geng M; Xiao S	A phase II randomized trial of sodium oligomannate in Alzheimer's dementia.	2020	10	10.1186/s13195-020-00678-3	Alzheimers Res Ther	2	industry	255	1						0	Amyloid	0	10	24	disease-modifying	1	99	Han	1	59	1	0	26
Lindblom, N; Lindquist, L; Westman, J; Astrom, M; Bullock, R; Hendrix, S; Wahlund, LO	Potential Virus Involvement in Alzheimer's Disease: Results from a Phase IIa Trial Evaluating Apovir, an Antiviral Drug Combination	2021	10	10.3233/ADR-210301	JOURNAL OF ALZHEIMERS DISEASE REPORTS	2	industry	69	1						0	Other	0	21	27	disease-modifying	1	100	Caucasian	1	55	0	0	39
Mullins RJ; Mustapic M; Chia CW; Carlson O; Gulyani S; Tran J; Li Y; Mattson MP; Resnick S; Egan JM; Greig NH; Kapogiannis D	A Pilot Study of Exenatide Actions in Alzheimer's Disease.	2019	10	10.2174/1567205016666190913155950	Curr Alzheimer Res	2	industry	57		1					1	Other	1			disease-modifying	0			1	48	1	1	78
Prins ND; Harrison JE; Chu HM; Blackburn K; Alam JJ; Scheltens P	A phase 2 double-blind placebo-controlled 24-week treatment clinical study of the p38 alpha kinase inhibitor neflamapimod in mild Alzheimer's disease.	2021	10	10.1186/s13195-021-00843-2	Alzheimers Res Ther	2	industry	161					1		1	Other	0	20	28	disease-modifying	0			1	50	1	0	24
Schneider LS; Geffen Y; Rabinowitz J; Thomas RG; Schmidt R; Ropele S; Weinstock M	Low-dose ladostigil for mild cognitive impairment: A phase 2 placebo-controlled clinical trial.	2019	10	10.1212/WNL.0000000000008239	Neurology	2	industry	210		1					1	Other	1	24	30	disease-modifying	0			1	62	1	0	78
Wang, H.-Y.; Pei, Z.; Lee, K.-C.; Lopez-Brignoni, E.; Nikolov, B.; Crowley, C.A.; Marsman, M.R.; Barbier, R.; Friedmann, N.; Burns, L.H.	PTI-125 Reduces Biomarkers of Alzheimerâ€™s Disease in Patients	2020	10	10.14283/jpad.2020.6	Journal of Prevention of Alzheimer's Disease	2	industry	13			1				1	Other	1	16	24	disease-modifying	0			1	69	0	0
Guzman-Martinez, L; Farias, GA; Tapia, JP; Sanchez, MP; Fuentes, P; Gloger, S; Maccioni, RB	Interventional Study to Evaluate the Clinical Effects and Safety of the Nutraceutical Compound BrainUp-10 (R) in a Cohort of Patients with Alzheimer's Disease: A Multicenter, Randomized, Double-Blind, and Placebo-Controlled Trial	2021	10	10.3233/JAD-201501	JOURNAL OF ALZHEIMERS DISEASE	2	industry	82				1			0	Tau	1			disease-modifying	0			1	72	0	0	24
Forlenza OV; Radanovic M; Talib LL; Gattaz WF	Clinical and biological effects of long-term lithium treatment in older adults with amnestic mild cognitive impairment: randomised clinical trial.	2019	10	10.1192/bjp.2019.76	Br J Psychiatry	2	industry	61	1				1		0	Other	0			disease-modifying	0			0		1	0	104
Wessels AM; Tariot PN; Zimmer JA; Selzler KJ; Bragg SM; Andersen SW; Landry J; Krull JH; Downing AM; Willis BA; Shcherbinin S; Mullen J; Barker P; Schumi J; Shering C; Matthews BR; Stern RA; Vellas B; Cohen S; MacSweeney E; Boada M; Sims JR	Efficacy and Safety of Lanabecestat for Treatment of Early and Mild Alzheimer Disease: The AMARANTH and DAYBREAK-ALZ Randomized Clinical Trials. (DAYBREAK)	2020	10	10.1001/jamaneurol.2019.3988	JAMA Neurol	3	industry	1722	1						0	Amyloid	1	20	26	disease-modifying	1	79	White	1	59	1	0	104
Egan MF; Kost J; Voss T; Mukai Y; Aisen PS; Cummings JL; Tariot PN; Vellas B; van Dyck CH; Boada M; Zhang Y; Li W; Furtek C; Mahoney E; Harper Mozley L; Mo Y; Sur C; Michelson D	Randomized Trial of Verubecestat for Prodromal Alzheimer's Disease.	2019	10	10.1056/NEJMoa1812840	N Engl J Med	3	industry	1454					1		1	Amyloid	1	24	30	disease-modifying	1	81	White	1	47	1	0	104
Sperling R; Henley D; Aisen PS; Raman R; Donohue MC; Ernstrom K; Rafii MS; Streffer J; Shi Y; Karcher K; Raghavan N; Tymofyeyev Y; Bogert J; Brashear HR; Novak G; Thipphawong J; Saad ZS; Kolb H; Rofael H; Sanga P; Romano G	Findings of Efficacy, Safety, and Biomarker Outcomes of Atabecestat in Preclinical Alzheimer Disease: A Truncated Randomized Phase 2b/3 Clinical Trial.	2021	10	10.1001/jamaneurol.2020.4857	JAMA Neurol	3	industry	557					1		0	Amyloid	1			disease-modifying	1	91	White	1	61	1	0	78
Boada, M.; LÃ³pez, O.L.; OlazarÃ¡n, J.; NÃºÃ±ez, L.; Pfeffer, M.; Paricio, M.; Lorites, J.; PiÃ±ol-Ripoll, G.; GÃ¡mez, J.E.; Anaya, F.; Kiprov, D.; Lima, J.; Grifols, C.; Torres, M.; Costa, M.; Bozzo, J.; Szczepiorkowski, Z.M.; Hendrix, S.; PÃ¡ez, A.	A randomized, controlled clinical trial of plasma exchange with albumin replacement for Alzheimer's disease: Primary results of the AMBAR Study	2020	10	10.1002/alz.12137	Alzheimer's and Dementia	3	industry	347	1					1	1	Amyloid	0	18	26	disease-modifying	0			1	54	1	0	44
Salloway	A trial of gantanerumab or solanezumab in dominantly inherited alzheimer's disease	2021	10		Nature Medicine	3	industry	194			1		1		1	Amyloid	1			disease-modifying	0			1	56	1	0	208
Xiao S; Chan P; Wang T; Hong Z; Wang S; Kuang W; He J; Pan X; Zhou Y; Ji Y; Wang L; Cheng Y; Peng Y; Ye Q; Wang X; Wu Y; Qu Q; Chen S; Li S; Chen W; Xu J; Peng D; Zhao Z; Li Y; Zhang J; Du Y; Fan D; Yan Y; Liu X; Zhang W; Luo B; Wu W; Shen L; Liu C; Mao P; Wang Q; Zhao Q; Guo Q; Jiang L; Ren W; Ouyang Y; Wang Y; Liu S; Jia J; Zhang N; Liu Z; He R; Feng T; Lu W; Tang H; Gao P; Zhang Y; Chen L; Yin…	A 36-week multicenter, randomized, double-blind, placebo-controlled, parallel-group, phase 3 clinical trial of sodium oligomannate for mild-to-moderate Alzheimer's dementia.	2021	10	10.1186/s13195-021-00795-7	Alzheimers Res Ther	3	industry	818	1						0	Other	1	11	26	disease-modifying	0			1	57	1	0	39
Rosenbloom M; Barclay TR; Kashyap B; Hage L; O'Keefe LR; Svitak A; Pyle M; Frey W; Hanson LR	A Phase II, Single-Center, Randomized, Double-Blind, Placebo-Controlled Study of the Safety and Therapeutic Efficacy of Intranasal Glulisine in Amnestic Mild Cognitive Impairment and Probable Mild Alzheimer's Disease.	2021	10	10.1007/s40266-021-00845-7	Drugs Aging	2	not-for-profit	35		1					1	Other	0			disease-modifying	1	86	White	1	43	1	0	26
Kehow	Safety and efficacy of losartan for the reduction of brain atrophy in clinically diagnosed Alzheimer's disease (the RADAR trial): a double-blind, randomised, placebo-controlled, phase 2 trial	2021	10		Lancet Neurology	2	not-for-profit	211			1				0	Other	0	15	28	disease-modifying	1	99	White	1	40	1	1	52
Prabhakar S; Vishnu VY; Modi M; Mohanty M; Sharma A; Medhi B; Mittal BR; Khandelwal N; Goyal MK; Lal V; Singla R; Kansal A; Avasthi A	Efficacy of Bacopa Monnieri (Brahmi) and Donepezil in Alzheimer's Disease and Mild Cognitive Impairment: A Randomized Double-Blind Parallel Phase 2b Study.	2020	10	10.4103/aian.AIAN_610_19	Ann Indian Acad Neurol	2	not-for-profit	34	1				1		0	Other	1	10	30	disease-modifying	0			1	35	0	0	52
Fleisher AS, Munsie LM, Perahia DGS, Andersen SW, Higgins IA, Hauck PM, Lo AC, Sims JR, Brys M, Mintun M; PERISCOPE-ALZ Site Investigators.	Assessment of Efficacy and Safety of Zagotenemab: Results From PERISCOPE-ALZ, a Phase 2 Study in Early Symptomatic Alzheimer Disease	2024	11	10.1212/WNL.0000000000208061	Neurology	2	industry	360					1		1	Tau	1	20	28	disease-modifying	1	83	Non-hispanic white	1	53	1	1	100
Teng E; Manser PT; Pickthorn K; Brunstein F; Blendstrup M; Sanabria Bohorquez S; Wildsmith KR; Toth B; Dolton M; Ramakrishnan V; Bobbala A; Sikkes SAM; Ward M; Fuji RN; Kerchner GA	Safety and Efficacy of Semorinemab in Individuals With Prodromal to Mild Alzheimer Disease: A Randomized Clinical Trial.	2022	11	10.1001/jamaneurol.2022.1375	JAMA Neurol	2	industry	475					1		1	Other	1	20	30	disease-modifying	1	89	Non-hispanic white	1	56	1	1	73
Shulman, Melanie; Kong, Jessica; O'Gorman, John; Ratti, Elena; Rajagovindan, Rajasimhan; Viollet, Louis; Huang, Ellen; Sharma, Sanjiv; Racine, Annie M.; Czerkowicz, Julie; Graham, Danielle; Li, Yumeng; Hering, Heike; Haeberlein, Samantha Budd	TANGO: a placebo-controlled randomized phase 2 study of efficacy and safety of the anti-tau monoclonal antibody gosuranemab in early Alzheimer's disease	2023	11	10.1038/s43587-023-00523-w	NATURE AGING	2	industry	654		1					1	Tau	1	22	30	disease-modifying	1	94	white	1	50	1	1	78
Monteiro, Cecilia; Toth, Balazs; Brunstein, Flavia; Bobbala, Ashwini; Datta, Seema; Ceniceros, Ryan; Sanabria Bohorquez, Sandra M.; Anania, Veronica G.; Wildsmith, Kristin R.; Schauer, Stephen P.; Lee, Julie; Dolton, Michael J.; Ramakrishnan, Vidya; Abramzon, Daniel; Teng, Edmond	Randomized Phase II Study of the Safety and Efficacy of Semorinemab in Participants With Mild-to-Moderate Alzheimer Disease: Lauriet	2023	11	10.1212/WNL.0000000000207663	NEUROLOGY	2	industry	272	1	1				1	1	Tau	1	16	21	disease-modifying	1	95	White	1	65	1	1	60
van Dyck CH, Mecca AP, O'Dell RS, Bartlett HH, Diepenbrock NG, Huang Y, Hamby ME, Grundman M, Catalano SM, Caggiano AO, Carson RE.	A pilot study to evaluate the effect of CT1812 treatment on synaptic density and other biomarkers in Alzheimer's disease	2024	11	10.1186/s13195-024-01382-2	Alzheimers Res Ther	2	industry	23		1					1	Amyloid	1	18	26	disease-modifying	1	96	White	1	48	1	1	24
Florian H, Wang D, Arnold SE, Boada M, Guo Q, Jin Z, Zheng H, Fisseha N, Kalluri HV, Rendenbach-Mueller B, Budur K, Gold M.	Tilavonemab in early Alzheimer's disease: results from a phase 2, randomized, double-blind study	2023	11	10.1093/brain/awad024	Brain	2	industry	453		1			1		1	Tau	1	22	30	disease-modifying	1	97	White	1	52	1	1	96
Vijverberg E, de Haan W, Scheijbeler E, Hamby ME, Catalano S, Scheltens P, Grundman M, Caggiano AO.	A Pilot Electroencephalography Study of the Effect of CT1812 Treatment on Synaptic Activity in Patients with Mild to Moderate Alzheimer's Disease	2024	11	10.14283/jpad.2024.154	J Prev Alzheimers Dis	2	industry	16						1	1	Other	1	18	26	disease-modifying	1	100	White	1	50	1	0	8
Shanks HRC, Chen K, Reiman EM, Blennow K, Cummings JL, Massa SM, Longo FM, Börjesson-Hanson A, Windisch M, Schmitz TW.	p75 neurotrophin receptor modulation in mild to moderate Alzheimer disease: a randomized, placebo-controlled phase 2a trial	2024	11	10.1038/s41591-024-02977-w	Nat Med	2	industry	241		1					1	ACh	1	18	26	disease-modifying	1	100	White	1	53	1	1	26
Yu HJ, Dickson SP, Wang PN, Chiu MJ, Huang CC, Chang CC, Liu H, Hendrix SB, Dodart JC, Verma A, Wang CY, Cummings J.	Safety, tolerability, immunogenicity, and efficacy of UB-311 in participants with mild Alzheimer's disease: a randomised, double-blind, placebo-controlled, phase 2a study	2023	11	10.1016/j.ebiom.2023.104665	EBioMedicine	2	industry	43	1					1	1	Amyloid	1	20	26	disease-modifying	1	100	Asian	1	74	1	1	78
Yulug, Burak; Altay, Ozlem; Li, Xiangyu; Hanoglu, Lutfu; Cankaya, Seyda; Lam, Simon; Velioglu, Halil Aziz; Yang, Hong; Coskun, Ebru; Idil, Ezgi; Nogaylar, Rahim; Ozsimsek, Ahmet; Bayram, Cemil; Bolat, Ismail; Oner, Sena; Tozlu, Ozlem Ozdemir; Arslan, Mehmet Enes; Hacimuftuoglu, Ahmet; Yildirim, Serkan; Arif, Muhammad; Shoaie, Saeed; Zhang, Cheng; Nielsen, Jens; Turkez, Hasan; Boren, Jan; Uhlen, M…	Combined metabolic activators improve cognitive functions in Alzheimer's disease patients: a randomised, double-blinded, placebo-controlled phase-II trial	2023	11	10.1186/s40035-023-00336-2	TRANSLATIONAL NEURODEGENERATION	2	industry	69	1				1	1	1	Other	0			disease-modifying	0			1	48	1	1	12
Cantillon M, Andreasen N, Prins N.	Phase 1/2a Intravenous and Subcutaneous Oligomer-Specific Antibody KHK6640 in Mild to Moderate Alzheimer's Disease	2024	11	10.14283/jpad.2024.2	J Prev Alzheimers Dis	2	industry	97		1					1	Amyloid	0	16	30	disease-modifying	0			1	57	0	0	26
Saito S, Suzuki K, Ohtani R, Maki T, Kowa H, Tachibana H, Washida K, Kawabata N, Mizuno T, Kanki R, Sudoh S, Kitaguchi H, Shindo K, Shindo A, Oka N, Yamamoto K, Yasuno F, Kakuta C, Kakuta R, Yamamoto Y, Hattori Y, Takahashi Y, Nakaoku Y, Tonomura S, Oishi N, Aso T, Taguchi A, Kagimura T, Kojima S, Taketsuna M, Tomimoto H, Takahashi R, Fukuyama H, Nagatsuka K, Yamamoto H, Fukushima M, Ihara M; COM…	Efficacy and Safety of Cilostazol in Mild Cognitive Impairment: A Randomized Clinical Trial	2023	11	10.1001/jamanetworkopen.2023.44938	JAMA Netw Open	2	industry	166					1		1	Amyloid	0	22	28	disease-modifying	0			1	58	1	0	96
Ostrowitzki S; Bittner T; Sink KM; Mackey H; Rabe C; Honig LS; Cassetta E; Woodward M; Boada M; van Dyck CH; Grimmer T; Selkoe DJ; Schneider A; Blondeau K; Hu N; Quartino A; Clayton D; Dolton M; Dang Y; Ostaszewski B; Sanabria-BohÃ³rquez SM; Rabbia M; Toth B; Eichenlaub U; Smith J; Honigberg LA; Doody RS	Evaluating the Safety and Efficacy of Crenezumab vs Placebo in Adults With Early Alzheimer Disease: Two Phase 3 Randomized Placebo-Controlled Trials.	2022	11	10.1001/jamaneurol.2022.2909	JAMA Neurol	3	industry	806							1	Amyloid	1	23	30	disease-modifying	1	84	White	1	57	1	1	100
Wessels AM; Tariot PN; Zimmer JA; Selzler KJ; Bragg SM; Andersen SW; Landry J; Krull JH; Downing AM; Willis BA; Shcherbinin S; Mullen J; Barker P; Schumi J; Shering C; Matthews BR; Stern RA; Vellas B; Cohen S; MacSweeney E; Boada M; Sims JR	Efficacy and Safety of Lanabecestat for Treatment of Early and Mild Alzheimer Disease: The AMARANTH and DAYBREAK-ALZ Randomized Clinical Trials. (AMARANTH)	2020	11			3	industry	2218	1						1	Amyloid	1	20	30	disease-modifying	1	86	White	1	53	1	0	78
Budd Haeberlein S; Aisen PS; Barkhof F; Chalkias S; Chen T; Cohen S; Dent G; Hansson O; Harrison K; von Hehn C; Iwatsubo T; Mallinckrodt C; Mummery CJ; Muralidharan KK; Nestorov I; Nisenbaum L; Rajagovindan R; Skordos L; Tian Y; van Dyck CH; Vellas B; Wu S; Zhu Y; Sandrock A	Two Randomized Phase 3 Studies of Aducanumab in Early Alzheimer's Disease.	2022	11	10.14283/jpad.2022.30	J Prev Alzheimers Dis	3	industry	1643					1		1	Amyloid	1	24	30	disease-modifying	1	86	White (13% confidential excluded from calculation)	1	53	1	0	78
Ostrowitzki S; Bittner T; Sink KM; Mackey H; Rabe C; Honig LS; Cassetta E; Woodward M; Boada M; van Dyck CH; Grimmer T; Selkoe DJ; Schneider A; Blondeau K; Hu N; Quartino A; Clayton D; Dolton M; Dang Y; Ostaszewski B; Sanabria-BohÃ³rquez SM; Rabbia M; Toth B; Eichenlaub U; Smith J; Honigberg LA; Doody RS	Evaluating the Safety and Efficacy of Crenezumab vs Placebo in Adults With Early Alzheimer Disease: Two Phase 3 Randomized Placebo-Controlled Trials.	2022	11	10.1001/jamaneurol.2022.2909	JAMA Neurol	3	industry	813							1	Amyloid	1	23	30	disease-modifying	1	88	White	1	59	1	1	100
van Dyck	Lecanemab in early Alzheimer's disease	2023	11	10.1056/NEJMoa2212948	N Engl J Med	3	industry	1795					1		1	Amyloid	1	22	30	disease-modifying	1	89	White (includes 12% hispanics	1	52	1	0	78
Budd Haeberlein S; Aisen PS; Barkhof F; Chalkias S; Chen T; Cohen S; Dent G; Hansson O; Harrison K; von Hehn C; Iwatsubo T; Mallinckrodt C; Mummery CJ; Muralidharan KK; Nestorov I; Nisenbaum L; Rajagovindan R; Skordos L; Tian Y; van Dyck CH; Vellas B; Wu S; Zhu Y; Sandrock A	Two Randomized Phase 3 Studies of Aducanumab in Early Alzheimer's Disease.	2022	11	10.14283/jpad.2022.30	J Prev Alzheimers Dis	3	industry	1653					1		1	Amyloid	1	24	30	disease-modifying	1	90	White (13% confidential excluded from calculation)	1	52	1	0	78
Sims, John R.; Zimmer, Jennifer A.; Evans, Cynthia D.; Lu, Ming; Ardayfio, Paul; Sparks, JonDavid; Wessels, Alette M.; Shcherbinin, Sergey; Wang, Hong; Nery, Emel Serap Monkul; Collins, Emily C.; Solomon, Paul; Salloway, Stephen; Apostolova, Liana G.; Hansson, Oskar; Ritchie, Craig; Brooks, Dawn A.; Mintun, Mark; Skovronsky, Daniel M.	Donanemab in Early Symptomatic Alzheimer Disease The TRAILBLAZER-ALZ 2 Randomized Clinical Trial	2023	11	10.1001/jama.2023.13239	JAMA-JOURNAL OF THE AMERICAN MEDICAL ASSOCIATION	3	industry	1736					1		1	Amyloid	1	20	28	disease-modifying	1	92	White	1	57	1	1	72
Sperling RA, Donohue MC, Raman R, Rafii MS, Johnson K, Masters CL, van Dyck CH, Iwatsubo T, Marshall GA, Yaari R, Mancini M, Holdridge KC, Case M, Sims JR, Aisen PS; A4 Study Team.	Trial of Solanezumab in Preclinical Alzheimer's Disease	2023	11	10.1056/NEJMoa2305032	N Engl J Med	3	industry	1169					1		1	Amyloid	1	25	30	disease-modifying	1	94	White	1	59	1	1	240
Bateman RJ, Smith J, Donohue MC, Delmar P, Abbas R, Salloway S, Wojtowicz J, Blennow K, Bittner T, Black SE, Klein G, Boada M, Grimmer T, Tamaoka A, Perry RJ, Turner RS, Watson D, Woodward M, Thanasopoulou A, Lane C, Baudler M, Fox NC, Cummings JL, Fontoura P, Doody RS; GRADUATE I and II Investigators and the Gantenerumab Study Group.	Two Phase 3 Trials of Gantenerumab in Early Alzheimer's Disease	2023	11	10.1056/NEJMoa2304430	N Engl J Med	3	industry	985					1		1	Amyloid	1	22	30	disease-modifying	0			1	55	1	1	116
Bateman RJ, Smith J, Donohue MC, Delmar P, Abbas R, Salloway S, Wojtowicz J, Blennow K, Bittner T, Black SE, Klein G, Boada M, Grimmer T, Tamaoka A, Perry RJ, Turner RS, Watson D, Woodward M, Thanasopoulou A, Lane C, Baudler M, Fox NC, Cummings JL, Fontoura P, Doody RS; GRADUATE I and II Investigators and the Gantenerumab Study Group.	Two Phase 3 Trials of Gantenerumab in Early Alzheimer's Disease	2023	11	10.1056/NEJMoa2304430	N Engl J Med	3	industry	980					1		1	Amyloid	1	22	30	disease-modifying	0			1	59	1	1	116
Dubois, Bruno; Lopez-Arrieta, Jesus; Lipschitz, Stanley; Triantafyllos, Doskas; Spiru, Luiza; Moroz, Svitlana; Venger, Olena; Vermersch, Patrick; Moussy, Alain; Mansfield, Colin D. D.; Hermine, Olivier; Tsolaki, Magda	Masitinib for mild-to-moderate Alzheimer's disease: results from a randomized, placebo-controlled, phase 3, clinical trial	2023	11	10.1186/s13195-023-01169-x	ALZHEIMERS RESEARCH & THERAPY	3	industry	718	1					1	0	Other	0	12	25	disease-modifying	0			1	61	1	0	24
Sosa, Saily; Bringas, Giosmany; Urrutia, Nelky; Penalver, Ana Ivis; Lopez, Danay; Gonzalez, Evelio; Fernandez, Ana; Hernandez, Zenaida Milagros; Vina, Ariel; Pena, Yamile; Batista, Juan Felipe; Valenzuela, Carmen; Leon, Kalet; Crombet, Tania; Rodriguez, Teresita; Perez, Leslie	NeuroEPO plus (NeuralCIM®) in mild-to-moderate Alzheimer's clinical syndrome: the ATHENEA randomized clinical trial	2023	11	10.1186/s13195-023-01356-w	ALZHEIMERS RESEARCH & THERAPY	3	not-for-profit	174	1						1	Other	1			disease-modifying	1	95	White (includes 10% mestizo)	1	71	1	1	48
Steiner-Lim, Genevieve Z.; Bensoussan, Alan; Andrews-Marney, Elana R.; Al-Dabbas, Mahmoud A.; Cave, Adele E.; Chiu, Christine L.; Christofides, Katerina; De Blasio, Frances M.; Dewsbury, Lauren S.; Fagan, Naomi L.; Fogarty, Jack S.; Hattom, Lena C.; Hohenberg, Mark I.; Jafar, Deyyan; Karamacoska, Diana; Lim, Chai K.; Liu, Jianxun; Metri, Najwa-Joelle; Oxenham, D. Vincent; Ratajec, Holly; Roy, Nik…	A randomized, double-blind, placebo-controlled, parallel-group 12-week pilot phase II trial of SaiLuoTong (SLT) for cognitive function in older adults with mild cognitive impairment	2023	11	10.1002/trc2.12420	ALZHEIMERS & DEMENTIA-TRANSLATIONAL RESEARCH & CLINICAL INTERVENTIONS	3	not-for-profit	78					1		0	Other	0			disease-modifying	0			1	53	1	0	12
Engel, R.R.; Satzger, W.; GÃ¼nther, W.; Kathmann, N.; Bove, D.; Gerke, S.; MÃ¼nch, U.; Hippius, H.	Double-blind cross-over study of phosphatidylserine vs. placebo in patients with early dementia of the Alzheimer type	1992	1	10.1016/0924-977X(92)90025-4	European Neuropsychopharmacology	2	not reported	42						1	1	Other	0	15	27	Symptomatic	0			1	61	0	0	16
Davis KL; Thal LJ; Gamzu ER; Davis CS; Woolson RF; Gracon SI; Drachman DA; Schneider LS; Whitehouse PJ; Hoover TM; et al.	A double-blind, placebo-controlled multicenter study of tacrine for Alzheimer's disease. The Tacrine Collaborative Study Group.	1992	1	10.1056/NEJM199210293271801	N Engl J Med	3	not reported	632	1					1	0	ACh	0	10	26	Symptomatic	0			0		0	0	20
Fischhof PK; Saletu B; RÃ¼ther E; Litschauer G; MÃ¶slinger-Gehmayr R; Herrmann WM	Therapeutic efficacy of pyritinol in patients with senile dementia of the Alzheimer type (SDAT) and multi-infarct dementia (MID).	1992	1	10.1159/000118898	Neuropsychobiology		not reported	164					1	1	1	Other	0	10	23	Symptomatic	0			1	73	0	0	12
Maltby N; Broe GA; Creasey H; Jorm AF; Christensen H; Brooks WS	Efficacy of tacrine and lecithin in mild to moderate Alzheimer's disease: double blind trial.	1994	1	10.1136/bmj.308.6933.879	BMJ		not-for-profit	41					1		0	ACh	0			Symptomatic	0			1	47	0	0	36
Rockwood, K.; Beattie, B.L.; Eastwood, M.R.; Feldman, H.; Mohr, E.; Pryse-Phillips, W.; Gauthier, S.	A randomized, controlled trial of linopirdine in the treatment of Alzheimer's disease	1997	2	10.1017/S031716710002148X	Canadian Journal of Neurological Sciences	3	industry	382						1	0	ACh	0	15	24	Symptomatic	1	98	Caucasian	1	56	0	0	26
Rogers, S.L.; Friedhoff, L.T.	The efficacy and safety of donepezil in patients with alzheimerâ€™s disease: Results of a us multicentre, randomized, double-blind, placebo-controlled Trial	1996	2	10.1159/000106895	Dementia and Geriatric Cognitive Disorders		industry	161	1	1				1	0	ACh	0	10	26	Symptomatic	1	96	Caucasian	1	60	0	0	12
Fakouhi TD; Jhee SS; Sramek JJ; Benes C; Schwartz P; Hantsburger G; Herting R; Swabb EA; Cutler NR	Evaluation of cycloserine in the treatment of Alzheimer's disease.	1995	2	10.1177/089198879500800405	J Geriatr Psychiatry Neurol		industry	410					1		0	Other neurotransmitter	1	12	24	Symptomatic	0			1	54	0	0	26
Gasbarrini, G; Stefanini, G; Addolorato, G; Foschi, F; Ricci, C; Bertolotti, P; Voltolini, G; Bonavita, E; Bertoncelli, R; Renzi, G; Bianchini, G; Bonaiuto, S; Giannandrea, E; Cavassini, G; Mazzini, V; Chioma, V; Marzara, G; DAddetta, G; Totaro, G; Dalmonte, E; Tassini, D; Giungi, F; DeNitto, C; DiFazio, G; Tessitore, A; Guadagnino, M; Tessitore, E; Spina, P; Luppi, M; Bignamini, A; Peracino, L; …	Posatirelin for the treatment of degenerative and vascular dementia: results of explanatory and pragmatic efficacy analyses	1997	2	10.1016/S0167-4943(97)00029-0	ARCHIVES OF GERONTOLOGY AND GERIATRICS	3	Not reported	360						1	0	ACh	0	10	23	Symptomatic	0			1	62	0	0	12
Thal LJ; Schwartz G; Sano M; Weiner M; Knopman D; Harrell L; Bodenheimer S; Rossor M; Philpot M; Schor J; Goldberg A	A multicenter double-blind study of controlled-release physostigmine for the treatment of symptoms secondary to Alzheimer's disease. Physostigmine Study Group.	1996	2	10.1212/wnl.47.6.1389	Neurology		Not reported	366	1					1	0	ACh	0	10	26	Symptomatic	1	97	Caucasian	1	50	0	0	6
Becker RE; Colliver JA; Markwell SJ; Moriearty PL; Unni LK; Vicari S	Double-blind, placebo-controlled study of metrifonate, an acetylcholinesterase inhibitor, for Alzheimer disease.	1996	2	10.1097/00002093-199601030-00003	Alzheimer Dis Assoc Disord	2	not-for-profit	53	1						0	ACh	0	8	30	Symptomatic	0			1	58	0	0	13
Forette, F.; Anand, R.; Gharabawi, G.	A phase II study in patients with Alzheimer's disease to assess the preliminary efficacy and maximum tolerated dose of rivastigmine (ExelonÂ®)	1999	3	10.1046/j.1468-1331.1999.640423.x	European Journal of Neurology	2	industry	114	1					1	0	ACh	0	12	26	Symptomatic	0			0		0	0	18
Rogers, S.L.; Farlow, M.R.; Doody, R.S.; Mohs, R.; Friedhoff, L.T.	A 24-week, double-blind, placebo-controlled trial of donepezil in patients with Alzheimer's disease	1998	3	10.1212/WNL.50.1.136	Neurology	3	industry	473	1						1	ACh	0	10	26	Symptomatic	1	95	white	1	62	1	0	24
Rogers SL; Doody RS; Mohs RC; Friedhoff LT	Donepezil improves cognition and global function in Alzheimer disease: a 15-week, double-blind, placebo-controlled study. Donepezil Study Group.	1998	3	10.1001/archinte.158.9.1021	Arch Intern Med	3	industry	468	1					1	1	ACh	0	10	26	Symptomatic	1	96	White	1	63	0	0	15
Burns A; Rossor M; Hecker J; Gauthier S; Petit H; MÃ¶ller HJ; Rogers SL; Friedhoff LT	The effects of donepezil in Alzheimer's disease - results from a multinational trial.	1999	3	10.1159/000017126	Dement Geriatr Cogn Disord	3	industry	818	1						0	ACh	0	10	26	Symptomatic	1	99	Caucasian	1	57	1	0	30
van Dyck CH; Newhouse P; Falk WE; Mattes JA	Extended-release physostigmine in Alzheimer disease: a multicenter, double-blind, 12-week study with dose enrichment. Physostigmine Study Group.	2000	3	10.1001/archpsyc.57.2.157	Arch Gen Psychiatry		industry	176	1					1	0	ACh	0	10	26	Symptomatic	1	95	White	1	55	0	0	12
Veroff AE; Bodick NC; Offen WW; Sramek JJ; Cutler NR	Efficacy of xanomeline in Alzheimer disease: cognitive improvement measured using the Computerized Neuropsychological Test Battery (CNTB).	1998	3	10.1097/00002093-199812000-00010	Alzheimer Dis Assoc Disord	3	no funding reported	134	1						0	ACh	0	14	24	Symptomatic	0			1	57	0	0	26
Devanand DP; Marder K; Michaels KS; Sackeim HA; Bell K; Sullivan MA; Cooper TB; Pelton GH; Mayeux R	A randomized, placebo-controlled dose-comparison trial of haloperidol for psychosis and disruptive behaviors in Alzheimer's disease.	1998	3	10.1176/ajp.155.11.1512	Am J Psychiatry	2	not reported	60				1			0	Other neurotransmitter	0			Symptomatic	1	87	White, includes 31% latino	1	65	0	0	6
Freedman M; Rewilak D; Xerri T; Cohen S; Gordon AS; Shandling M; Logan AG	L-deprenyl in Alzheimer's disease: cognitive and behavioral effects.	1998	3	10.1212/wnl.50.3.660	Neurology		Not reported	51				1			0	Other neurotransmitter	0	10	23	Symptomatic	0			1	53	0	0	26
Moss, D.E.; Berlanga, P.; Hagan, M.M.; Sandoval, H.; Ishida, C.	Methanesulfonyl fluoride (MSF): A double-blind, placebo-controlled study of safety and efficacy in the treatment of senile dementia of the Alzheimer type	1999	3	10.1097/00002093-199903000-00003	Alzheimer Disease and Associated Disorders	2	not-for-profit	15	1	1				1	1	ACh	0	9	24	Symptomatic	0			1	67	0	0	16
Greenberg SM; Tennis MK; Brown LB; Gomez-Isla T; Hayden DL; Schoenfeld DA; Walsh KL; Corwin C; Daffner KR; Friedman P; Meadows ME; Sperling RA; Growdon JH	Donepezil therapy in clinical practice: a randomized crossover study.	2000	3	10.1001/archneur.57.1.94	Arch Neurol	3	not-for-profit	60	1						0	ACh	0			Symptomatic	0			1	50	0	0	12
Allain H; Schück S; Lebreton S; Strenge-Hesse A; Braun W; Gandon JM; Brissot P	Aminotransferase levels and silymarin in de novo tacrine-treated patients with Alzheimer's disease.	1999	3	10.1159/000017117	Dement Geriatr Cogn Disord		not-for-profit	222			1				0	ACh	0	10	26	Symptomatic	0			1	61	0	0	15
Tsai, G.E.; Falk, W.E.; Gunther, J.; Coyle, J.T.	Improved cognition in Alzheimer's disease with short-term D-cycloserine treatment	1999	3		American Journal of Psychiatry		not-for-profit	17	1					1	0	Other neurotransmitter	0	12	26	Symptomatic	0			0		0	0	12
Wilkinson D; Murray J	Galantamine: a randomized, double-blind, dose comparison in patients with Alzheimer's disease.	2001	4	10.1002/gps.409	Int J Geriatr Psychiatry	2	industry	285	1						0	ACh	0	13	24	Symptomatic	0			1	58	0	0	13
Reisberg B; Doody R; StÃ¶ffler A; Schmitt F; Ferris S; MÃ¶bius HJ	Memantine in moderate-to-severe Alzheimer's disease.	2003	4	10.1056/NEJMoa013128	N Engl J Med	3	industry	345						1	0	Other neurotransmitter	0	3	14	Symptomatic	1	90	White	1	67	1	0	28
Graf, A.; Wallner, C.; Schubert, V.; Willeit, M.; Wlk, W.; Fischer, P.; Kasper, S.; Neumeister, A.	The effects of light therapy on mini-mental state examination scores in demented patients	2001	4	10.1016/S0006-3223(01)01178-7	Biological Psychiatry	2	not reported	23					1		1	Other	0	6	23	Symptomatic	0			0		0	0	4
Gutzmann, H.; KÃ¼hl, K.-P.; Hadler, D.; Rapp, M.A.	Safety and efficacy of idebenone versus tacrine in patients with Alzheimer's disease: Results of a randomized, double-blind, parallel-group multicenter study	2002	4	10.1055/s-2002-19833	Pharmacopsychiatry	3	not-for-profit	203	1					1	0	Other	0			Symptomatic	0			1	63	0	0	60
Winblad B; Wimo A; Engedal K; Soininen H; Verhey F; Waldemar G; Wetterholm AL; Haglund A; Zhang R; Schindler R	3-year study of donepezil therapy in Alzheimer's disease: effects of early and continuous therapy.	2006	5	10.1159/000091790	Dement Geriatr Cogn Disord	2	industry	286						1	0	ACh	0	10	26	Symptomatic	0			1	64	0	0	78
Bullock R; Touchon J; Bergman H; Gambina G; He Y; Rapatz G; Nagel J; Lane R	Rivastigmine and donepezil treatment in moderate to moderately-severe Alzheimer's disease over a 2-year period.	2005	5	10.1185/030079905X56565	Curr Med Res Opin	3	industry	998					1		0	ACh	0	10	20	Symptomatic	1	99	Caucasian	1	69	1	0	104
Bullock R; Erkinjuntti T; Lilienfeld S	Management of patients with Alzheimer's disease plus cerebrovascular disease: 12-month treatment with galantamine.	2004	5	10.1159/000074140	Dement Geriatr Cogn Disord	3	industry	285	1						0	ACh	0	10	25	Symptomatic	0			1	52	1	0	26
Holmes C; Wilkinson D; Dean C; Vethanayagam S; Olivieri S; Langley A; Pandita-Gunawardena ND; Hogg F; Clare C; Damms J	The efficacy of donepezil in the treatment of neuropsychiatric symptoms in Alzheimer disease.	2004	5	10.1212/01.wnl.0000129990.32253.7b	Neurology		industry	134				1			0	ACh	0	10	27	Symptomatic	0			1	61	0	0	24
Bilikiewicz A; Gaus W	Colostrinin (a naturally occurring, proline-rich, polypeptide mixture) in the treatment of Alzheimer's disease.	2004	5	10.3233/jad-2004-6103	J Alzheimers Dis	2	not-for-profit	105	1						0	Other	0	10	24	Symptomatic	0			1	66	0	0	15
Dowling GA; Mastick J; Hubbard EM; Luxenberg JS; Burr RL	Effect of timed bright light treatment for rest-activity disruption in institutionalized patients with Alzheimer's disease.	2005	5	10.1002/gps.1352	Int J Geriatr Psychiatry	2	not-for-profit	70						1	0	Other	0	0	23	Symptomatic	0			1	81	0	0	10
Doody	Effect of dimebon on cognition, activities of daily living, behaviour, and global function in patients with mild-to-moderate Alzheimer's disease: a randomised, double-blind, placebo-controlled study	2008	6		The Lancet	2	industry	183	1						0	Other	0	10	24	Symptomatic	1	100	white	1	67	1	0	26
Study 304 Grp; Feldman, HH; Lane, R	Rivastigmine: a placebo controlled trial of twice daily and three times daily regimens in patients with Alzheimer's disease	2007	6	10.1136/jnnp.2006.099424	JOURNAL OF NEUROLOGY NEUROSURGERY AND PSYCHIATRY	3	industry	678	1					1	0	ACh	0	10	26	Symptomatic	0			1	59	0	0	26
Gehrman PR; Connor DJ; Martin JL; Shochat T; Corey-Bloom J; Ancoli-Israel S	Melatonin fails to improve sleep or agitation in double-blind randomized placebo-controlled trial of institutionalized patients with Alzheimer disease.	2009	6	10.1097/JGP.0b013e318187de18	Am J Geriatr Psychiatry		industry	41						1	0	Other	0	0	18	Symptomatic	0			0		0	0	1.5
Herrmann N; LanctÃ´t KL; Rothenburg LS; Eryavec G	A placebo-controlled trial of valproate for agitation and aggression in Alzheimer's disease.	2007	6	10.1159/000097757	Dement Geriatr Cogn Disord		not-for-profit	14				1			0	Other neurotransmitter	1	0	14	Symptomatic	1	93	Caucasian	1	43	0	0	12
FrÃ¶lich L; Ashwood T; Nilsson J; Eckerwall G	Effects of AZD3480 on cognition in patients with mild-to-moderate Alzheimer's disease: a phase IIb dose-finding study.	2011	7	10.3233/JAD-2011-101554	J Alzheimers Dis	2	industry	567	1						0	ACh	1	12	26	Symptomatic	1	99	white	1	63	1	0	12
Maher-Edwards G; Zvartau-Hind M; Hunter AJ; Gold M; Hopton G; Jacobs G; Davy M; Williams P	Double-blind, controlled phase II study of a 5-HT6 receptor antagonist, SB-742457, in Alzheimer's disease.	2010	7	10.2174/156720510791383831	Curr Alzheimer Res	2	industry	371	1					1	0	Other neurotransmitter	0	12	26	Symptomatic	0			1	42	1	0	24
Vellas B; Sol O; Snyder PJ; Ousset PJ; Haddad R; Maurin M; LemariÃ© JC; DÃ©sirÃ© L; Pando MP	EHT0202 in Alzheimer's disease: a 3-month, randomized, placebo-controlled, double-blind study.	2011	7	10.2174/156720511795256053	Curr Alzheimer Res	2	industry	159		1					0	Other neurotransmitter	1	12	24	Symptomatic	0			1	56	1	0	13
Rafii MS; Walsh S; Little JT; Behan K; Reynolds B; Ward C; Jin S; Thomas R; Aisen PS	A phase II trial of huperzine A in mild to moderate Alzheimer disease.	2011	7	10.1212/WNL.0b013e318216eb7b	Neurology	2	industry	210	1						0	ACh	0	10	24	Symptomatic	0			1	64	1	0	24
Maher-Edwards G; Dixon R; Hunter J; Gold M; Hopton G; Jacobs G; Williams P	SB-742457 and donepezil in Alzheimer disease: a randomized, placebo-controlled study.	2011	7	10.1002/gps.2562	Int J Geriatr Psychiatry	2	industry	196	1					1	0	Other neurotransmitter	0	12	26	Symptomatic	0			1	67	1	0	24
Alvarez XA; Cacabelos R; Sampedro C; Couceiro V; Aleixandre M; Vargas M; Linares C; Granizo E; GarcÃ­a-Fantini M; Baurecht W; Doppler E; Moessler H	Combination treatment in Alzheimer's disease: results of a randomized, controlled trial with cerebrolysin and donepezil.	2011	7	10.2174/156720511796391863	Curr Alzheimer Res	2	industry	217	1						0	ACh	0	12	25	Symptomatic	0			1	77	1	0	28
Gold M; Alderton C; Zvartau-Hind M; Egginton S; Saunders AM; Irizarry M; Craft S; Landreth G; LinnamÃ¤gi U; Sawchak S	Rosiglitazone monotherapy in mild-to-moderate Alzheimer's disease: results from a randomized, double-blind, placebo-controlled phase III study.	2010	7	10.1159/000318845	Dement Geriatr Cogn Disord	3	industry	581	1					1	0	Other	0	10	23	Symptomatic	1	73	White (23% asian)	1	37	1	0	24
Harrington, C.; Sawchak, S.; Chiang, C.; Davies, J.; Donovan, C.; Saunders, A.M.; Irizarry, M.; Jeter, B.; Zvartau-Hind, M.; van Dyck, C.H.; Gold, M.	Rosiglitazone does not improve cognition or global function when used as adjunctive therapy to AChE inhibitors in mild-to-moderate alzheimer's disease: Two phase 3 studies	2011	7	10.2174/156720511796391935	Current Alzheimer Research	3	industry	1393	1				1		0	Other	0	10	26	Symptomatic	1	90	White	1	60	1	0	48
Harrington, C.; Sawchak, S.; Chiang, C.; Davies, J.; Donovan, C.; Saunders, A.M.; Irizarry, M.; Jeter, B.; Zvartau-Hind, M.; van Dyck, C.H.; Gold, M.	Rosiglitazone does not improve cognition or global function when used as adjunctive therapy to AChE inhibitors in mild-to-moderate alzheimer's disease: Two phase 3 studies	2011	7	10.2174/156720511796391935	Current Alzheimer Research	3	industry	1429	1				1		0	Other	0	10	26	Symptomatic	1	92	White	1	56	1	0	48
Feldman HH; Doody RS; Kivipelto M; Sparks DL; Waters DD; Jones RW; Schwam E; Schindler R; Hey-Hadavi J; DeMicco DA; Breazna A	Randomized controlled trial of atorvastatin in mild to moderate Alzheimer disease: LEADe.	2010	7	10.1212/WNL.0b013e3181d6476a	Neurology	3	industry	640	1					1	0	Other	1	13	25	Symptomatic	1	96	white	1	48	1	0	72
Cummings J; Froelich L; Black SE; Bakchine S; Bellelli G; Molinuevo JL; Kressig RW; Downs P; Caputo A; Strohmaier C	Randomized, double-blind, parallel-group, 48-week study for efficacy and safety of a higher-dose rivastigmine patch (15 vs. 10 cmÂ²) in Alzheimer's disease.	2012	7	10.1159/000340056	Dement Geriatr Cogn Disord	3	industry	567	1					1	0	ACh	0	10	24	Symptomatic	1	96	Caucasian	1	62	1	0	48
De Deyn, P.P.; Eriksson, H.; Svensson, H.	Tolerability of extended-release quetiapine fumarate compared with immediate-release quetiapine fumarate in older patients with Alzheimer's disease with symptoms of psychosis and/or agitation: A randomised, double-blind, parallel-group study	2012	7	10.1002/gps.2720	International Journal of Geriatric Psychiatry	3	industry	100		1					0	Other neurotransmitter	0	0	23	Symptomatic	1	100	Caucasian	1	66	0	0	6
Devanand, D.P.; Pelton, G.H.; Cunqueiro, K.; Sackeim, H.A.; Marder, K.	A 6-month, randomized, double-blind, placebo-controlled pilot discontinuation trial following response to haloperidol treatment of psychosis and agitation in Alzheimer's disease	2011	7	10.1002/gps.2630	International Journal of Geriatric Psychiatry	2	not-for-profit	20				1			0	Other neurotransmitter	0	5	26	Symptomatic	1	86	White, includes 29% latino	1	57	0	0	26
Cummings JL; Lyketsos CG; Peskind ER; Porsteinsson AP; Mintzer JE; Scharre DW; De La Gandara JE; Agronin M; Davis CS; Nguyen U; Shin P; Tariot PN; Siffert J	Effect of Dextromethorphan-Quinidine on Agitation in Patients With Alzheimer Disease Dementia: A Randomized Clinical Trial.	2015	8	10.1001/jama.2015.10214	JAMA	2	industry	240				1			0	Other neurotransmitter	0	8	28	Symptomatic	1	92	White	1	57	1	0	10
Gauthier S; Rountree S; Finn B; LaPlante B; Weber E; Oltersdorf T	Effects of the Acetylcholine Release Agent ST101 with Donepezil in Alzheimer's Disease: A Randomized Phase 2 Study.	2015	8	10.3233/JAD-150414	J Alzheimers Dis	2	industry	223	1						0	ACh	1	10	20	Symptomatic	1	94	White	1	51	1	0	12
Marek GJ; Katz DA; Meier A; Greco N 4th; Zhang W; Liu W; Lenz RA	Efficacy and safety evaluation of HSD-1 inhibitor ABT-384 in Alzheimer's disease.	2014	8	10.1016/j.jalz.2013.09.010	Alzheimers Dement	2	industry	267	1						0	Other	0	10	24	Symptomatic	1	97	White	1	58	1	0	12
Wilkinson, D.; Windfeld, K.; Colding-JÃ¸rgensen, E.	Safety and efficacy of idalopirdine, a 5-HT6 receptor antagonist, in patients with moderate Alzheimer's disease (LADDER): A randomised, double-blind, placebo-controlled phase 2 trial	2014	8	10.1016/S1474-4422(14)70198-X	The Lancet Neurology	2	industry	270	1						0	Other neurotransmitter	1	12	19	Symptomatic	1	99	White	1	71	1	0	26
Kim SY; Choi SH; Rollema H; Schwam EM; McRae T; Dubrava S; Jacobsen J	Phase II crossover trial of varenicline in mild-to-moderate Alzheimer's disease.	2014	8	10.1159/000355373	Dement Geriatr Cogn Disord	2	industry	66	1						0	ACh	1	14	26	Symptomatic	1	100	Asian	1	64	0	0	12
Haig GM; Pritchett Y; Meier A; Othman AA; Hall C; Gault LM; Lenz RA	A randomized study of H3 antagonist ABT-288 in mild-to-moderate Alzheimer's dementia.	2014	8	10.3233/JAD-140291	J Alzheimers Dis	2	industry	242	1						0	ACh	0	10	24	Symptomatic	1	100	White	1	65	1	0	12
Grove RA; Harrington CM; Mahler A; Beresford I; Maruff P; Lowy MT; Nicholls AP; Boardley RL; Berges AC; Nathan PJ; Horrigan JP	A randomized, double-blind, placebo-controlled, 16-week study of the H3 receptor antagonist, GSK239512 as a monotherapy in subjects with mild-to-moderate Alzheimer's disease.	2014	8	10.2174/1567205010666131212110148	Curr Alzheimer Res	2	industry	196					1		0	ACh	0	16	24	Symptomatic	1	100	White (includes 8% hispanics)	1	65	1	0	22
Tufan, AN; Tufan, F	ETANERCEPT IN ALZHEIMER DISEASE: A RANDOMIZED, PLACEBO-CONTROLLED, DOUBLE-BLIND, PHASE 2 TRIAL	2015	8	10.1212/01.wnl.0000475736.75775.25	NEUROLOGY	2	industry	41		1					0	Other	0	10	27	Symptomatic	1			1	39	1	0	24
Lenz RA; Pritchett YL; Berry SM; Llano DA; Han S; Berry DA; Sadowsky CH; Abi-Saab WM; Saltarelli MD	Adaptive, dose-finding phase 2 trial evaluating the safety and efficacy of ABT-089 in mild to moderate Alzheimer disease.	2015	8	10.1097/WAD.0000000000000093	Alzheimer Dis Assoc Disord	2	industry	337	1						0	ACh	0	12	26	Symptomatic	0			1	55	1	0	12
Schwam EM; Nicholas T; Chew R; Billing CB; Davidson W; Ambrose D; Altstiel LD	A multicenter, double-blind, placebo-controlled trial of the PDE9A inhibitor, PF-04447943, in Alzheimer's disease.	2014	8	10.2174/1567205011666140505100858	Curr Alzheimer Res	2	industry	191	1						0	Other	0	14	26	Symptomatic	0			1		1	0	12
Suemoto CK; Apolinario D; Nakamura-Palacios EM; Lopes L; Leite RE; Sales MC; Nitrini R; Brucki SM; Morillo LS; Magaldi RM; Fregni F	Effects of a non-focal plasticity protocol on apathy in moderate Alzheimer's disease: a randomized, double-blind, sham-controlled trial.	2014	8	10.1016/j.brs.2013.10.003	Brain Stimul	2	not-for-profit	87				1			0	Other	0	10	20	Symptomatic	1	73	White	1	70	1	0
Turner RS; Thomas RG; Craft S; van Dyck CH; Mintzer J; Reynolds BA; Brewer JB; Rissman RA; Raman R; Aisen PS	A randomized, double-blind, placebo-controlled trial of resveratrol for Alzheimer disease.	2015	8	10.1212/WNL.0000000000002035	Neurology	2	not-for-profit	119			1				0	Other	0	14	26	Symptomatic	1	91	Caucasian	1	57	1	0	52
van den Elsen GAH; Ahmed AIA; Verkes RJ; Feuth T; van der Marck MA; Olde Rikkert MGM	Tetrahydrocannabinol in Behavioral Disturbances in Dementia: A Crossover Randomized Controlled Trial.	2015	8	10.1016/j.jagp.2015.07.011	Am J Geriatr Psychiatry	2	not-for-profit	18						1	0	Other	0			Symptomatic	1	95	Caucasian	1	32	1	0	12
van den Elsen GA; Ahmed AI; Verkes RJ; Kramers C; Feuth T; Rosenberg PB; van der Marck MA; Olde Rikkert MG	Tetrahydrocannabinol for neuropsychiatric symptoms in dementia: A randomized controlled trial.	2015	8	10.1212/WNL.0000000000001675	Neurology	2	not-for-profit	50				1			0	Other	0			Symptomatic	1	100	Caucasian	1	50	1	0	3
Lin, CH; Chen, PK; Chang, YC; Chuo, LJ; Chen, YS; Tsai, GE; Lane, HY	Benzoate, a D-Amino Acid Oxidase Inhibitor, for the Treatment of Early-Phase Alzheimer Disease: A Randomized, Double-Blind, Placebo-Controlled Trial	2014	8	10.1016/j.biopsych.2013.08.010	BIOLOGICAL PSYCHIATRY	2	not-for-profit	60	1						0	Other neurotransmitter	0	17	26	Symptomatic	0			1	62	1	0	6
Gault LM; Lenz RA; Ritchie CW; Meier A; Othman AA; Tang Q; Berry S; Pritchett Y; Robieson WZ	ABT-126 monotherapy in mild-to-moderate Alzheimer's dementia: randomized double-blind, placebo and active controlled adaptive trial and open-label extension.	2016	9	10.1186/s13195-016-0210-1	Alzheimers Res Ther	2	industry	438	1						0	ACh	0	10	24	Symptomatic	1	91	White	1	61	1	0	24
Ballard	Evaluation of the safety, tolerability, and efficacy of pimavanserin versus placebo in patients with Alzheimer’s disease psychosis: a phase 2, randomised, placebo-controlled, double-blind study	2018	9		Lancet Neurology	2	industry	181				1			0	Other neurotransmitter	0			Symptomatic	1	95	White	1	81	1	0	12
Florian H; Meier A; Gauthier S; Lipschitz S; Lin Y; Tang Q; Othman AA; Robieson WZ; Gault LM	Efficacy and Safety of ABT-126 in Subjects with Mild-to-Moderate Alzheimer's Disease on Stable Doses of Acetylcholinesterase Inhibitors: A Randomized, Double-Blind, Placebo-Controlled Study.	2016	9	10.3233/JAD-150978	J Alzheimers Dis	2	industry	434	1						0	ACh	0	12	24	Symptomatic	1	96	White	1	55	1	0	24
Lozano AM; Fosdick L; Chakravarty MM; Leoutsakos JM; Munro C; Oh E; Drake KE; Lyman CH; Rosenberg PB; Anderson WS; Tang-Wai DF; Pendergrass JC; Salloway S; Asaad WF; Ponce FA; Burke A; Sabbagh M; Wolk DA; Baltuch G; Okun MS; Foote KD; McAndrews MP; Giacobbe P; Targum SD; Lyketsos CG; Smith GS	A Phase II Study of Fornix Deep Brain Stimulation in Mild Alzheimer's Disease.	2016	9	10.3233/JAD-160017	J Alzheimers Dis	2	industry	42	1				1		1	Other	0			Symptomatic	0			1	45	1	0	52
Fullerton, T; Binneman, B; David, W; Delnomdedieu, M; Kupiec, J; Lockwood, P; Mancuso, J; Miceli, J; Bell, J	A Phase 2 clinical trial of PF-05212377 (SAM-760) in subjects with mild to moderate Alzheimer's disease with existing neuropsychiatric symptoms on a stable daily dose of donepezil	2018	9	10.1186/s13195-018-0368-9	ALZHEIMERS RESEARCH & THERAPY	2	industry	186	1						0	Other neurotransmitter	0	10	24	Symptomatic	0			1	54	1	0	18
Nave S; Doody RS; Boada M; Grimmer T; Savola JM; Delmar P; Pauly-Evers M; Nikolcheva T; Czech C; Borroni E; Ricci B; Dukart J; Mannino M; Carey T; Moran E; Gilaberte I; Muelhardt NM; Gerlach I; Santarelli L; Ostrowitzki S; Fontoura P	Sembragiline in Moderate Alzheimer's Disease: Results of a Randomized, Double-Blind, Placebo-Controlled Phase II Trial (MAyflOwer RoAD).	2017	9	10.3233/JAD-161309	J Alzheimers Dis	2	industry	542	1						0	Other neurotransmitter	0	13	20	Symptomatic	0			1	63	1	0	52
Han JW; Lee H; Hong JW; Kim K; Kim T; Byun HJ; Ko JW; Youn JC; Ryu SH; Lee NJ; Pae CU; Kim KW	Multimodal Cognitive Enhancement Therapy for Patients with Mild Cognitive Impairment and Mild Dementia: AÂ Multi- Center, Randomized, Controlled, Double-Blind, Crossover Trial.	2017	9	10.3233/JAD-160619	J Alzheimers Dis	2	industry	64	1				1		1	Other	0			Symptomatic	0			1	63	1	0	16
Xiao S; Wang T; Ma X; Qin Y; Li X; Zhao Z; Liu X; Wang X; Xie H; Jiang Q; Sun L; Luo B; Shang L; Chen W; Bai Y; Tang M; He M; Wu L; Ma Q; Hou D; He J	Efficacy and safety of a novel acetylcholinesterase inhibitor octohydroaminoacridine in mild-to-moderate Alzheimer's disease: a Phase II multicenter randomised controlled trial.	2017	9	10.1093/ageing/afx045	Age Ageing	2	industry	284	1						0	ACh	0	5	25	Symptomatic	0			1	64	1	0	17
Tian, JZ; Shi, J; Li, T; Li, L; Wang, ZL; Li, XB; Lv, Z; Zheng, QS; Wei, MQ; Wang, YY	Efficacy and Safety of an Herbal Therapy in Patients with Amnestic Mild Cognitive Impairment: A 24-Week Randomized Phase III Trial	2017	9	10.1155/2017/4251747	EVIDENCE-BASED COMPLEMENTARY AND ALTERNATIVE MEDICINE	3	industry	324	1						0	Other	0	24	30	Symptomatic	1	97	Han	1	58	1	0	24
Atri, A.; Frölich, L.; Ballard, C.; Tariot, P.N.; Molinuevo, J.L.; Boneva, N.; Windfeld, K.; Raket, L.L.; Cummings, J.L.	Effect of idalopirdine as adjunct to cholinesterase inhibitors on change in cognition in patients with Alzheimer disease three randomized clinical trials	2017	9	10.1001/jama.2017.20373	JAMA - Journal of the American Medical Association	3	industry	858	1						0	Other neurotransmitter	0	12	22	Symptomatic	0			1	61	1	0	24
Atri, A.; Frölich, L.; Ballard, C.; Tariot, P.N.; Molinuevo, J.L.; Boneva, N.; Windfeld, K.; Raket, L.L.; Cummings, J.L.	Effect of idalopirdine as adjunct to cholinesterase inhibitors on change in cognition in patients with Alzheimer disease three randomized clinical trials	2017	9	10.1001/jama.2017.20373	JAMA - Journal of the American Medical Association	3	industry	734	1						0	Other neurotransmitter	0	12	22	Symptomatic	0			1	63	1	0	24
Atri, A.; Frölich, L.; Ballard, C.; Tariot, P.N.; Molinuevo, J.L.; Boneva, N.; Windfeld, K.; Raket, L.L.; Cummings, J.L.	Effect of idalopirdine as adjunct to cholinesterase inhibitors on change in cognition in patients with Alzheimer disease three randomized clinical trials	2017	9	10.1001/jama.2017.20373	JAMA - Journal of the American Medical Association	3	industry	933	1						0	Other neurotransmitter	0	12	22	Symptomatic	0			1	65	1	0	24
Rafii MS; Tuszynski MH; Thomas RG; Barba D; Brewer JB; Rissman RA; Siffert J; Aisen PS	Adeno-Associated Viral Vector (Serotype 2)-Nerve Growth Factor for Patients With Alzheimer Disease: A Randomized Clinical Trial.	2018	9	10.1001/jamaneurol.2018.0233	JAMA Neurol	2	not-for-profit	49	1						1	ACh	0	17	26	Symptomatic	0			1	57	1	0	104
Moline M; Thein S; Bsharat M; Rabbee N; Kemethofer-Waliczky M; Filippov G; Kubota N; Dhadda S	Safety and Efficacy of Lemborexant in Patients With Irregular Sleep-Wake Rhythm Disorder and Alzheimer's Disease Dementia: Results From a Phase 2 Randomized Clinical Trial.	2021	10	10.14283/jpad.2020.69	J Prev Alzheimers Dis	2	industry	62	1				1		1	Other	0	10	26	Symptomatic	1	69	White	1	60	1	0	4
Matthews DC; Mao X; Dowd K; Tsakanikas D; Jiang CS; Meuser C; Andrews RD; Lukic AS; Lee J; Hampilos N; Shafiian N; Sano M; David Mozley P; Fillit H; McEwen BS; Shungu DC; Pereira AC	Riluzole, a glutamate modulator, slows cerebral glucose metabolism decline in patients with Alzheimer's disease.	2021	10	10.1093/brain/awab222	Brain	2	industry	50			1				1	Other neurotransmitter	1	19	27	Symptomatic	1	95	White	1	62	1	0	26
Hannestad J; Duclos T; Chao W; Koborsi K; Klutzaritz V; Beck B; Patel AK; Scott J; Thein SG; Cummings JL; Kay G; Braithwaite S; Nikolich K	Safety and Tolerability of GRF6019 Infusions in Severe Alzheimer's Disease: A Phase II Double-Blind Placebo-Controlled Trial.	2021	10	10.3233/JAD-210011	J Alzheimers Dis	2	industry	26		1					0	Other	0	0	10	Symptomatic	1	96	White	1	62	1	0	9
Matthews, D.C.; Ritter, A.; Thomas, R.G.; Andrews, R.D.; Lukic, A.S.; Revta, C.; Kinney, J.W.; Tousi, B.; Leverenz, J.B.; Fillit, H.; Zhong, K.; Feldman, H.H.; Cummings, J.	Rasagiline effects on glucose metabolism, cognition, and tau in Alzheimer's dementia	2021	10	10.1002/trc2.12106	Alzheimer's and Dementia: Translational Research and Clinical Interventions	2	industry	50			1				1	Other neurotransmitter	1	12	26	Symptomatic	0			1	50	1	0	24
Koh, S.-H.; Kwon, H.S.; Choi, S.H.; Jeong, J.H.; Na, H.R.; Lee, C.N.; Yang, Y.S.; Lee, A.Y.; Lee, J.-H.; Park, K.W.; Han, H.J.; Kim, B.C.; Park, J.S.; Lee, J.-Y.; Kim, S.; Lee, K.-Y.	Efficacy and safety of GV1001 in patients with moderate-to-severe Alzheimerâ€™s disease already receiving donepezil: a phase 2 randomized, double-blind, placebo-controlled, multicenter clinical trial	2021	10	10.1186/s13195-021-00803-w	Alzheimer's Research and Therapy	2	industry	96					1		0	Other	0	18	26	Symptomatic	0			1	62	1	0	24
Lang, FM; Mo, Y; Sabbagh, M; Solomon, P; Boada, M; Jones, RW; Frisoni, GB; Grimmer, T; Dubois, B; Harnett, M; Friedhoff, SR; Coslett, S; Cummings, JL	Intepirdine as adjunctive therapy to donepezil for mild-to-moderate Alzheimer's disease: A randomized, placebo-controlled, phase 3 clinical trial (MINDSET)	2021	10	10.1002/trc2.12136	ALZHEIMERS & DEMENTIA-TRANSLATIONAL RESEARCH & CLINICAL INTERVENTIONS	3	industry	1315	1					1	0	Other neurotransmitter	0	12	24	Symptomatic	1	94	White	1	61	1	0	24
Grossberg GT; Kohegyi E; Mergel V; Josiassen MK; Meulien D; Hobart M; Slomkowski M; Baker RA; McQuade RD; Cummings JL	Efficacy and Safety of Brexpiprazole for the Treatment of Agitation in Alzheimer's Dementia: Two 12-Week, Randomized, Double-Blind, Placebo-Controlled Trials.	2020	10	10.1016/j.jagp.2019.09.009	Am J Geriatr Psychiatry	3	industry	270				1			0	Other neurotransmitter	1	5	22	Symptomatic	1	95	White	1	63	1	0	12
Burns	Safety and efficacy of pioglitazone for the delay of cognitive impairment in people at risk of Alzheimer’s disease (TOMMORROW): a prognostic biomarker study and a phase 3, randomised, double-blind, placebo-controlled trial	2021	10		Lancet Neurology	3	industry	3494					1		0	Other	0	25	30	Symptomatic	1	96	White	1	55	1	1	260
Grossberg GT; Kohegyi E; Mergel V; Josiassen MK; Meulien D; Hobart M; Slomkowski M; Baker RA; McQuade RD; Cummings JL	Efficacy and Safety of Brexpiprazole for the Treatment of Agitation in Alzheimer's Dementia: Two 12-Week, Randomized, Double-Blind, Placebo-Controlled Trials.	2020	10	10.1016/j.jagp.2019.09.009	Am J Geriatr Psychiatry	3	industry	433				1			0	Other neurotransmitter	1	5	22	Symptomatic	1	96	White	1	55	1	0	12
Tariot PN; Cummings JL; Soto-Martin ME; Ballard C; Erten-Lyons D; Sultzer DL; Devanand DP; Weintraub D; McEvoy B; Youakim JM; Stankovic S; Foff EP	Trial of Pimavanserin in Dementia-Related Psychosis.	2021	10	10.1056/NEJMoa2034634	N Engl J Med	3	industry	217				1		1	0	Other neurotransmitter	0	6	24	Symptomatic	1	98	White	1	60	1	0	12
Schneider, LS; Thomas, RG; Hendrix, S; Rissman, RA; Brewer, JB; Salmon, DP; Oltersdorf, T; Okuda, T; Feldman, HH; Farlow, M; Ferris, S; Galvin, J; Porsteinsson, A; Sabbagh, M; Sano, M; Tariot, PN; Ala, T; Yuan, S; Heidebrink, J; Bell, K; Aloysi, A; Aggarwal, N; Duara, R; Arnold, S; Karlawish, J; Murphy, RR; Lopez, O; Burns, J; Jefferson, A; van Dyck, C; Hishaw, GA; Pomara, N; Turner, RS; Siegal, …	Safety and Efficacy of Edonerpic Maleate for Patients With Mild to Moderate Alzheimer Disease A Phase 2 Randomized Clinical Trial	2019	10	10.1001/jamaneurol.2019.1868	JAMA NEUROLOGY	2	not-for-profit	484	1					1	0	Other	0	12	22	Symptomatic	1	91	White	1	54	1	1	52
Vossel K; Ranasinghe KG; Beagle AJ; La A; Ah Pook K; Castro M; Mizuiri D; Honma SM; Venkateswaran N; Koestler M; Zhang W; Mucke L; Howell MJ; Possin KL; Kramer JH; Boxer AL; Miller BL; Nagarajan SS; Kirsch HE	Effect of Levetiracetam on Cognition in Patients With Alzheimer Disease With and Without Epileptiform Activity: A Randomized Clinical Trial.	2021	10	10.1001/jamaneurol.2021.3310	JAMA Neurol	2	not-for-profit	34					1		0	Other neurotransmitter	1	18	30	Symptomatic	1	97	White	1	62	1	0	12
Bagattini C; Zanni M; Barocco F; Caffarra P; Brignani D; Miniussi C; Defanti CA	Enhancing cognitive training effects in Alzheimer's disease: rTMS as an add-on treatment.	2020	10	10.1016/j.brs.2020.09.010	Brain Stimul	2	not-for-profit	50							0	Other	0	16	30	Symptomatic	0			1	42	0	0	12
Lane HY; Tu CH; Lin WC; Lin CH	Brain Activity of Benzoate, a D-Amino Acid Oxidase Inhibitor, in Patients With Mild Cognitive Impairment in a Randomized, Double-Blind, Placebo Controlled Clinical Trial.	2021	10	10.1093/ijnp/pyab001	Int J Neuropsychopharmacol	2	not-for-profit	21	1						1	Other neurotransmitter	0			Symptomatic	0			1	57	1	0	24
Koch	Effect of Rotigotine vs Placebo on Cognitive Functions Among Patients With Mild to Moderate Alzheimer Disease	2020	10		JAMA network open	2	not-for-profit	94	1						0	Other neurotransmitter	0	18	26	Symptomatic	0			1	62	1	1	24
Lin CH; Chen PK; Wang SH; Lane HY	Sodium benzoate for the treatment of behavioral and psychological symptoms of dementia (BPSD): A randomized, double-blind, placebo-controlled, 6-week trial.	2019	10	10.1177/0269881119849815	J Psychopharmacol	2	not-for-profit	97	1			1			0	Other neurotransmitter	0	5	26	Symptomatic	0			1	64	1	0	24
Bernard, K; Gouttefangeas, S; Bretin, S; Galtier, S; Robert, P; Holthoff-Detto, V; Cummings, J; Pueyo, M	A 24-week double-blind placebo-controlled study of the efficacy and safety of the AMPA modulator S47445 in patients with mild to moderate Alzheimer's disease and depressive symptoms	2019	10	10.1016/j.trci.2019.04.002	ALZHEIMERS & DEMENTIA-TRANSLATIONAL RESEARCH & CLINICAL INTERVENTIONS	2	not-for-profit	520	1						0	Other neurotransmitter	0	15	24	Symptomatic	0			1	70	1	0	24
Craft S; Raman R; Chow TW; Rafii MS; Sun CK; Rissman RA; Donohue MC; Brewer JB; Jenkins C; Harless K; Gessert D; Aisen PS	Safety, Efficacy, and Feasibility of Intranasal Insulin for the Treatment of Mild Cognitive Impairment and Alzheimer Disease Dementia: A Randomized Clinical Trial.	2020	10	10.1001/jamaneurol.2020.1840	JAMA Neurol	3	not-for-profit	289	1						1	Other	0	21	30	Symptomatic	1	94	White	1	49	1	1	52
Wunderlich, Glen; Blahova, Zuzana; Garcia, Miguel; Jessen, Frank	Efficacy and safety of the novel GlyT1 inhibitor BI 425809 in Alzheimer's dementia: a randomized controlled trial	2023	11	10.1186/s13195-023-01163-3	ALZHEIMERS RESEARCH & THERAPY	2	industry	610	1						0	Other neurotransmitter	0	15	26	Symptomatic	1	81	White	1	53	1	1	12
Nirogi, R; Goyal, VK; Benade, V; Subramanian, R; Ravula, J; Jetta, S; Shinde, A; Pandey, SK; Jayarajan, P; Jasti, V; Cummings, J	Effect of Concurrent Use of Memantine on the Efficacy of Masupirdine (SUVN-502): A Post Hoc Analysis of a Phase 2 Randomized Placebo-Controlled Study	2022	11	10.1007/s40120-022-00390-4	NEUROLOGY AND THERAPY	2	industry	564	1						0	Other neurotransmitter	0	12	20	Symptomatic	0			1	55	1	0	26
Shim Y; Han HJ; Park KW; Kim BC; Park KH; Park MY; Kim HJ; Moon SY; Choi SH; Yang DW; Yoon SJ; Kim SY; Youn YC; Choi H; Yoon KE; Cho HJ; Han SH	A Multicenter, Randomized, Double-Blind, Placebo-Controlled, Phase IIb Clinical Study to Evaluate the Safety and Efficacy of DHP1401 in Patients with Mild to Moderate Alzheimer's Disease Treated with Donepezil: DHP1401 Randomized Trial in Mild to Moderate	2022	11	10.3233/JAD-215277	J Alzheimers Dis	2	industry	118	1						1	ACh	0	15	26	Symptomatic	0			1	62	1	0	24
IPI-301 Study; Han, HJ; Park, MY; Park, KW; Park, KH; Choi, SH; Kim, HJ; Yang, DW; Ebenezer, EGAPM; Yang, YH; Kewalram, GM; Han, SH	A Multinational, Multicenter, Randomized, Double-Blind, Active Comparator, Phase III Clinical Trial to Evaluate the Efficacy and Safety of Donepezil Transdermal Patch in Patients With Alzheimer's Disease	2022	11	10.3988/jcn.2022.18.4.428	JOURNAL OF CLINICAL NEUROLOGY	3	industry	399	1						0	ACh	0	10	26	Symptomatic	1	92	Asian	1	57	1	0	24
Nakamura Y, Adachi J, Hirota N, Iba K, Shimizu K, Nakai M, Takahashi K, Mori N.	Brexpiprazole treatment for agitation in Alzheimer's dementia: A randomized study	2024	11	10.1002/alz.14282	Alzheimers Dement	3	industry	410				1			0	Other neurotransmitter	0	1	22	Symptomatic	0			1	64	1	0	10
Nakamura Y, Kim R, Nishiyama K, Kikuchi T, Ishikawa I, Aoki H.	Efficacy and safety of a transdermal donepezil patch in patients with mild-to-moderate Alzheimer's disease: A 24-week, randomized, multicenter, double-blind, parallel group, non-inferiority study	2023	11	10.1111/ggi.14566	Geriatr Gerontol Int	3	industry	340	1						0	ACh	0			Symptomatic	0			0		1	0	24
Levey	A phase II study repurposing atomoxetine for neuroprotection in mild cognitive impairment	2022	11		Brain	2	not-for-profit	39							1	Other neurotransmitter	1	25	30	Symptomatic	1	100	White	1	46	1	1	52
Koch G; Casula EP; BonnÃ¬ S; Borghi I; Assogna M; Minei M; Pellicciari MC; Motta C; D'Acunto A; Porrazzini F; Maiella M; Ferrari C; Caltagirone C; Santarnecchi E; Bozzali M; Martorana A	Precuneus magnetic stimulation for Alzheimer's disease: a randomized, sham-controlled trial.	2022	11	10.1093/brain/awac285	Brain	2	not-for-profit	50					1		1	Other	0	14	26	Symptomatic	0			1	52	0	0	24
Ruiz A; SÃ¡nchez D; Lafuente A; Ortega G; BuendÃ­a M; Papasey J; Jimeno SY; Badia FP; Palacio ME; Abdelnour C; RamÃ­rez-ToraÃ±o F; MaestÃº F; SÃ¡ez ME; TÃ¡rraga L; Dagnelie PC; Boada M	Evaluation of the Feasibility, Safety and Efficacy of the Use of Intravenous Infusions of Adenosine Triphosphate (ATP) in People Affected by Moderate to Severe Alzheimer's Disease: A Double-Blind Masked Clinical Trial for Dose Finding.	2022	11	10.14283/jpad.2022.38	J Prev Alzheimers Dis	2	not-for-profit	20		1	1		1		1	Other	0	5	15	Symptomatic	0			1	80	1	0	13
Banerjee, Sube; Farina, Nicolas; Henderson, Catherine; High, Juliet; Stirling, Susan; Shepstone, Lee; Fountain, Julia; Ballard, Clive; Bentham, Peter; Burns, Alistair; Fox, Chris; Francis, Paul; Howard, Robert; Knapp, Martin; Leroi, Iracema; Livingston, Gill; Nilforooshan, Ramin; Nurock, Shirley; O'Brien, John; Price, Annabel; Thomas, Alan J.; Swart, Ann Marie; Telling, Tanya; Tabet, Naji	A pragmatic, multicentre, double-blind, placebo-controlled randomised trial to assess the safety, clinical and cost-effectiveness of mirtazapine and carbamazepine in people with Alzheimer's disease and agitated behaviours: the HTA-SYMBAD trial	2023	11	10.3310/VPDT7105	HEALTH TECHNOLOGY ASSESSMENT	3	not-for-profit	247				1			0	Other neurotransmitter	0			Symptomatic	0			1	66	1	0	12

## Sheet: Dictionary
Authors	Author list
Title	Article title
Publication Year	Year of publication
Publication Year category	Publication period (years grouped by 3)
DOI	DOI
Journal	Journal
Phase code	Trial phase
Industry Funding category	Funding source (industry, not-for-profit or not reported)
Number randomized	Number of participants randomized
ADAS	Used ADAS-Cog as primary outcome
Safety	Used safety and/or tolerability as primary outcome
Biomarker	Used biomarkers as primary outcome
Psychiatric scale	Used a psychiatric scale as primary outcome
Other cognitive	Used a cognitive test different than ADAS-Cog as primary outcome
Others	Used a different primary outcome
TargetEng	Use of a target engagement biomarker
Type of target	Therapy mechanism of action category
Sample Enrichment with Biomarkers	Use of biomarkers to select participants
MMSE Min	Minimum MMSE for participant eligibility
MMSE max	Maximum MMSE for participant eligibility
Disease-Modifying vs. Symptomatic	Mechanism of action type
Race reported	Reporting of race or ethnicity
RaceDom	Proportion of the sample that is a part of the majority ethnic group
Race_dominant	Ethnic group that is reported as the most frequent
Sex	Reporting of sex or gender
Sex proportion	Proportion of female or women in the study sample
Pre-registration	Clinical trial registration prior to publication
Data Publicly Available?	Statement of data availability
Trial length in weeks	Trial duration
